# Supplementary material for: EQ-5D-3L Derived Population Norms for Health Related Quality of Life in Sri Lanka
Source: PLoS One. 2014 Nov 3;9(11):e108434. doi: 10.1371/journal.pone.0108434 (PMC4217723; doi:10.1371/journal.pone.0108434)
Supplement: Data Set S1 — (XLSX) [file pone.0108434.s001.xlsx]

## Sheet: Sheet1
studyno	Age	female	maritalstatus	children	ethnicity	religion	freq_rel_public	freq_rel_priva	experi_divine	reli_life	rel_life_other_try	rel_importn_decision	education	employment	householdincome	tenure	house_struct	no_residents	internet_access	computer_use	hypertension	DM_insulin	DM_no_insulin	Asthma	epilepsy	anaemia	renal_conditions	cardiac_conditions	accident_injury	mental_health	GI_problem	skin_disease	cancer	other	none	no_visit_dr_month	no_hosp_admiss_year	family_cancer	Mobi	SelfCr	UsualAct	Pndiscmft	AnxDep
1	41.1417	female	married (registered)	2	sinhala	budhhist	A few times a month	daily	tends to be true	definitely true for me	definitely true for me	very important	Completed GCE AL	Non-economic activities (student/income recipient/ pensioner )	Above 800,000	owned	Flat/apartment	3	yes	yes	1																0		1	1	1	1	1
2	59.8467	female	married (registered)	2	sinhala	budhhist	more than once week	daily	definitely true for me	definitely true for me	definitely true for me	very important	Up to grade 8	Non-economic activities (student/income recipient/ pensioner )	100,000 – 199,999	owned	Single house	2	0	0												1					0		1	1	1	1	1
3	39.7344	0	married (registered)	3	sinhala	budhhist	A few times a month	rarely or never	unsure	definitely true for me	definitely true for me	not at all important	Up to grade 8	Private sector employee	200,000 – 299,999	owned	Single house	3																	1				1	1	1	1	1
4	33.4648	female	married (registered)	1	sinhala	budhhist	more than once week	A few times a month	tends to be true	definitely true for me	definitely true for me	very important	Completed GCE OL	Own account worker	200,000 – 299,999	owned	Single house	3	0	0														1			0		1	1	1	1	1
5	54.7953	0	married (registered)	3	sinhala	budhhist	once a week	more than once a day	tends to be true	tends to be true		very important	Completed GCE OL	Own account worker	200,000 – 299,999	owned	Flat/apartment	7	yes	0	1																0	1	1	1	1	1	1
6	35.1212	female	married (registered)	2	sinhala	budhhist	more than once week	daily	tends to be true	tends to be true	tends to be true	very important	Completed GCE OL	Non-economic activities (student/income recipient/ pensioner )		owned	Single house	6	0	0															1	2	1	1	1	1	1	1	1
7	23.6523	0	never married		sinhala	budhhist	A few times a month	A few times a month	definitely true for me	definitely true for me	definitely true for me	somewhat important	Up to grade 8		300,000 – 399,999	owned	Single house	5	0																1		0		1	1	1	1	1
8	33.6345	female	married (traditional)	2	sinhala	budhhist	A few times a month	daily	tends to be true	definitely true for me	definitely true for me	very important	Up to grade 8	Non-economic activities (student/income recipient/ pensioner )	100,000 – 199,999	owned	Single house	5	0	0															1	1	0		1	1	1	1	1
9	44.8898	0	married (registered)	2	sinhala	budhhist	A few times a month	daily	tends to be true	tends to be true	tends to be true	somewhat important	Completed GCE OL	Private sector employee		owned	Single house	4	0	0															1	2	0		1	1	1	2	1
10	52.2108	female	married (registered)	2	sinhala	budhhist	A few times a month	daily	tends to be true	tends to be true	tends to be true	very important	Up to grade 8	Non-economic activities (student/income recipient/ pensioner )	Prefer not answer	owned	Single house	3	0	0	1															1	0		1	1	1	1	2
11	65.7686	female	married (registered)	3	sinhala	budhhist	more than once week	daily	tends to be true	tends to be true	tends to be true	very important	Up to grade 8	Employer	100,000 – 199,999	owned	Single house	4	0	0														1			0		1	1	1	2	1
12	42.82	0	married (registered)	2	sinhala	budhhist	more than once week	daily	tends to be true	tends to be true	tends to be true	very important	Completed GCE OL	Private sector employee	300,000 – 399,999	owned	Single house	5	0	0				1													1		1	1	2	1	1
13	29.1745	female	married (registered)	1	sinhala	budhhist	more than once week	more than once a day	tends to be true	tends to be true	tends to be true	very important	Up to grade 8	Non-economic activities (student/income recipient/ pensioner )		owned	Single house	3	0	0															1		0		1	1	1	1	1
14	19.8029	0	never married		sinhala	budhhist	A few times a month	A few times a month	unsure	tends to be true	tends to be true	very important	Completed GCE OL	Non-economic activities (student/income recipient/ pensioner )	Prefer not answer	owned	Single house	6	0	yes														1			0		1	1	1	1	1
15	43.102	female	married (registered)	2	sinhala	budhhist	more than once week	more than once a day	tends to be true	tends to be true	tends to be true	very important	Completed GCE OL	Non-economic activities (student/income recipient/ pensioner )	200,000 – 299,999	owned	Single house	4	0	0	1							1								2	0		1	1	1	1	1
16	45.462	female	married (traditional)	3	Muslim	islam	more than once week	daily	definitely true for me	definitely true for me	definitely true for me	very important	Completed GCE OL	Non-economic activities (student/income recipient/ pensioner )	500,000 – 599,999	owned	Flat/apartment	8	yes	0	1													1		1	0		2	1	1	2	2
17	52.2519	female	married (traditional)	1	sinhala	romancatholic	once a year or less	once a week	tends not to be true	unsure	unsure	somewhat important	Up to grade 8	Non-economic activities (student/income recipient/ pensioner )	400,000 – 499,999	owned	Single house	7	0	0	1		1													1	0		1	1	1	1	1
18	60.6324	female	married (traditional)	3	sinhala	budhhist	A few times a month	rarely or never	definitely true for me	definitely true for me	definitely true for me	very important	Up to grade 8	Non-economic activities (student/income recipient/ pensioner )	600,000 – 699,999	owned	Single house	5	0	0	1		1													2	1		1	1	1	1	1
19	37.4401	female	married (traditional)	3	sinhala	budhhist	A few times a month	daily	definitely true for me	definitely true for me	definitely true for me	very important	Completed GCE AL	Own account worker	Prefer not answer	owned	Flat/apartment	7	yes	0															1	1	0		1	1	1	1	1
20	60.4819	0	married (traditional)	3	sinhala	budhhist	A few times a year	daily	unsure	definitely true for me	definitely true for me	very important	Up to grade 8	Non-economic activities (student/income recipient/ pensioner )	100,000 – 199,999	owned	Hut/ Shanty	6	0	0															1				1	1	1	1	1
21	35.5811	female	married (traditional)	1	Muslim	islam	A few times a month	daily	definitely true for me	definitely true for me	tends to be true	very important	Diploma / Certificate/ Apprenticeship	Non-economic activities (student/income recipient/ pensioner )	Prefer not answer	owned	Flat/apartment	5	yes	0															1	0	0		1	1	1	1	1
22		0	married (traditional)	3	sinhala	budhhist	A few times a month	A few times a month	tends to be true	tends to be true	tends to be true	somewhat important	Completed GCE OL	Private sector employee	300,000 – 399,999	owned	Single house	6	0	yes															1				1	1	1	1	1
23	61.1143	0	married (traditional)	3	sinhala	budhhist	once a year or less	rarely or never	unsure	unsure	unsure	only a little important	Up to grade 8	Own account worker	Prefer not answer	owned	Hut/ Shanty	8			1							1								3	1		1	1	1	1	2
24	40.3477	female	married (traditional)	3	sinhala	budhhist	A few times a month	more than once a day	tends to be true	definitely true for me	definitely true for me	very important	Completed GCE OL	Non-economic activities (student/income recipient/ pensioner )	200,000 – 299,999	owned	Single house	5	0	0															1				1	1	1	1	1
25	25.5934	female	never married		sinhala	budhhist	A few times a year	more than once a day	tends not to be true	tends to be true	tends to be true	somewhat important	Completed GCE AL	Private sector employee	300,000 – 399,999	owned	Single house	4	yes	yes															1				1	1	1	1	1
26	13.3936	female	married (traditional)	2	sinhala	budhhist	A few times a year	more than once a day	definitely true for me	definitely true for me	definitely true for me	very important	Up to grade 8	Non-economic activities (student/income recipient/ pensioner )	Prefer not answer	owned	Flat/apartment	7	yes	0	1	1						1								2	1		2	1	1	3	1
27	33.8371	female	married (traditional)	2	sinhala	budhhist	A few times a month	more than once a day	definitely true for me	definitely true for me	definitely true for me	very important	Diploma / Certificate/ Apprenticeship	Own account worker	300,000 – 399,999	owned	Single house	8	0	0															1	1			1	1	1	2	2
28	38.2779	female	married (traditional)	3	sinhala	budhhist	A few times a month	more than once a day	definitely true for me	definitely true for me	definitely true for me	very important	Completed GCE OL	Non-economic activities (student/income recipient/ pensioner )	300,000 – 399,999	owned	Flat/apartment	5	yes	0															1				1	1	1	1	1
29	37.7166	female	married (traditional)	3	sinhala	budhhist	once a year or less	daily	tends to be true	tends to be true	tends to be true	somewhat important	Never attended	Employer	0-99,999	Owned with a mortgage	Single house	1	yes	0															1				1	1	1	2	1
30	45.6673	0	married (traditional)	3	sinhala	budhhist	A few times a year	daily	unsure	unsure	unsure	somewhat important	Never attended	Employer	Prefer not answer	owned	Hut/ Shanty	4	0	0				1												1			1	1	1	1	2
31	33.1882	female	married (registered)	3	sinhala	budhhist	A few times a year	daily	tends to be true	tends to be true	tends to be true	somewhat important	Up to grade 8	Own account worker	200,000 – 299,999	owned	Single house	6	0	0														1		0	0		2	1	1	2	1
32	48.178	female	married (registered)	1	sinhala	budhhist	A few times a month	daily	definitely true for me	definitely true for me	definitely true for me	very important	Up to grade 8	Own account worker	100,000 – 199,999	owned	Single house	2	0	0														1		0	0		1	1	1	1	1
33	43.8439	female	married (registered)	2	sinhala	budhhist	A few times a year	daily	unsure	unsure	unsure	somewhat important	Completed GCE AL	Non-economic activities (student/income recipient/ pensioner )	300,000 – 399,999	owned	Flat/apartment	5	yes	0				1												1	0		2	1	1	2	2
34	35.9836	female	married (registered)	3	sinhala	budhhist	once a week	daily	definitely true for me	definitely true for me	definitely true for me	very important	Completed GCE OL	Non-economic activities (student/income recipient/ pensioner )	100,000 – 199,999	owned	Single house	5	0	0															1	0	4		1	1	1	1	2
35	25.1253	female	married (registered)	2	sinhala	budhhist	A few times a year	daily	tends to be true	tends to be true	unsure	somewhat important	Completed GCE OL	Non-economic activities (student/income recipient/ pensioner )	200,000 – 299,999	owned	Single house	6	0	0															1	0	0		1	1	1	1	1
36	41.0376	0	married (registered)	2	sinhala	budhhist	A few times a year	daily	tends to be true	tends to be true	tends not to be true	somewhat important	Up to grade 8	Private sector employee	200,000 – 299,999	owned	Single house	6	0	0															1	0	1		1	1	1	2	1
37	30.026	female	never married		sinhala	budhhist	A few times a year	daily	tends to be true	tends not to be true	tends not to be true	somewhat important	Degree	Non-economic activities (student/income recipient/ pensioner )	200,000 – 299,999	owned	Single house	6	yes	yes															1	0	0		1	1	1	1	1
38	38.8939	0	married (registered)	2	sinhala	budhhist	A few times a year	A few times a month	tends to be true	tends not to be true	tends not to be true	only a little important	Up to grade 8	Family worker (help with family business/industry)	200,000 – 299,999	owned	Single house	6	0	0															1	0	0		1	1	1	1	1
39	29.4209	0	married (registered)		sinhala	budhhist	A few times a year	rarely or never	tends not to be true	tends not to be true	tends not to be true	only a little important	Completed GCE AL	Private sector employee	Prefer not answer	owned	Flat/apartment	5	0	0															1	0	1		1	1	1	1	1
40	47.9808	0	never married		sinhala	budhhist	A few times a year	daily	tends not to be true	tends not to be true	tends not to be true	only a little important	Up to grade 8	Family worker (help with family business/industry)	Prefer not answer	owned	Single house	2	0	0															1	0	0		1	1	1	1	1
41	67.1759	female	married (registered)	1	sinhala	budhhist	never	rarely or never	definitely not true	definitely not true	definitely not true	not at all important	Degree	Private sector employee	400,000 – 499,999	owned	Flat/apartment	2	yes	yes															1	0	0		1	1	1	1	1
42	37.5086	0	married (registered)		sinhala	budhhist	A few times a year	daily	tends to be true	tends to be true	tends to be true	only a little important	Completed GCE AL	Family worker (help with family business/industry)	Prefer not answer	owned	Single house	4	yes	yes															1	1	0		2	1	1	1	1
43	22.3354	female	never married		sinhala	budhhist	once a week	more than once a day	tends to be true	tends to be true	definitely true for me	very important	Completed GCE AL	Non-economic activities (student/income recipient/ pensioner )	300,000 – 399,999	owned	Single house	5	yes	yes															1	0	1		1	1	1	1	1
44	22.7707	female	married (traditional)	1	sinhala	budhhist	A few times a year	daily	tends to be true	definitely true for me	tends to be true	somewhat important	Completed GCE OL	Private sector employee	300,000 – 399,999	owned	Single house	5	0	yes															1	0	0		1	1	1	2	1
45	37.7385	female	married (traditional)	3	sinhala	budhhist	A few times a year	daily	definitely true for me	tends to be true	tends to be true	very important	Completed GCE OL	Non-economic activities (student/income recipient/ pensioner )	300,000 – 399,999	owned	Single house	7	0	0															1	1	0		2	1	1	2	1
46	18.8884	0	never married		sinhala	budhhist	A few times a month	daily	tends to be true	tends to be true	definitely true for me	very important	Completed GCE AL	Non-economic activities (student/income recipient/ pensioner )	200,000 – 299,999	owned	Single house	2	yes	yes														1		2	1		3	3	1	1	1
47	33.5168	female	married (traditional)	1	sinhala	budhhist	A few times a year	more than once a day	definitely true for me	definitely true for me	definitely true for me	only a little important	Diploma / Certificate/ Apprenticeship	Own account worker	0-99,999	owned	Single house	3	0	0														1	0	0			1	1	1	1	2
48	30.2888	female	married (traditional)	1	sinhala	budhhist	A few times a month	daily	definitely true for me	definitely true for me	definitely true for me	very important	Completed GCE AL	Non-economic activities (student/income recipient/ pensioner )	300,000 – 399,999	owned	Single house	3	0	yes															1	0	0		1	1	1	1	1
49	68.9884	female	widow	5	sinhala	budhhist	more than once week	more than once a day	definitely true for me	definitely true for me	definitely true for me	very important	Up to grade 8	Non-economic activities (student/income recipient/ pensioner )	0-99,999	owned	Single house	2	0	0				1										1		8	1		2	1	1	1	1
50	18.8912	0	never married	0	sinhala	budhhist	A few times a month	two or more times a week	tends to be true	definitely true for me	definitely true for me	very important	Completed GCE OL	Non-economic activities (student/income recipient/ pensioner )	300,000 – 399,999	owned	Flat/apartment	6	yes	yes															1	1	0		1	1	1	1	1
51	36.3504	0	married (traditional)	2	sinhala	budhhist	A few times a year	more than once a day	tends to be true	tends to be true	definitely true for me	very important	Completed GCE AL	Non-economic activities (student/income recipient/ pensioner )	200,000 – 299,999	Rented	Single house	4	0	0	1						1									4	20		2	1	2	3	3
52	32.9144	female	married (traditional)	1	sinhala	budhhist	A few times a month	daily	tends to be true	unsure	tends to be true	very important	Completed GCE AL	Non-economic activities (student/income recipient/ pensioner )	600,000 – 699,999	owned	Single house	10	yes	yes															1	0	0		2	1	1	2	3
53	43.1567	female	married (traditional)	2	sinhala	budhhist	A few times a year	daily	tends to be true	unsure	tends to be true	somewhat important	Up to grade 8	Non-economic activities (student/income recipient/ pensioner )	200,000 – 299,999	owned	Single house	4	0	0														1		0	0		1	2	2	2	3
54	27.2745	female	married (traditional)	2	sinhala	budhhist	A few times a year	daily	tends to be true	definitely true for me	definitely true for me	very important	Completed GCE OL	Non-economic activities (student/income recipient/ pensioner )	300,000 – 399,999	owned	Single house	5	yes	0															1	0	1		1	1	1	2	1
56	65.1636	female	widow	7	sinhala	budhhist	A few times a month	more than once a day	definitely true for me	definitely true for me	definitely true for me	very important	Never attended	Own account worker	0-99,999	owned	Hut/ Shanty	1	0	0															1	0	0		1	1	1	1	1
57	19.1294	female	never married	0	sinhala	budhhist	once a week	more than once a day	definitely true for me	tends to be true	definitely true for me	very important	Completed GCE AL	Non-economic activities (student/income recipient/ pensioner )	200,000 – 299,999	owned	Single house	5	0	yes															1	0	0		1	1	1	1	1
58	23.4387	female	never married	0	sinhala	budhhist	A few times a month	daily	tends to be true	tends to be true	tends to be true	somewhat important	Diploma / Certificate/ Apprenticeship	Government employee	500,000 – 599,999	owned	Single house	3	yes	yes															1	2	1		1	1	1	2	2
59	58.36	female	widow	2	sinhala	budhhist	A few times a year	more than once a day	definitely true for me	definitely true for me	definitely true for me	very important	Completed GCE OL	Non-economic activities (student/income recipient/ pensioner )	600,000 – 699,999	owned	Single house	4	yes	0															1	1	0		1	1	1	2	2
60	61.8617	0	married (registered)	1	sinhala	budhhist	A few times a year	two or more times a week	tends to be true	tends to be true	tends to be true	somewhat important	Completed GCE OL	Own account worker	300,000 – 399,999	owned	Single house	2	0	0															1	0	0		1	1	1	1	1
61	22.6721	0	never married	0	sinhala	budhhist	more than once week	daily	tends to be true	tends to be true	tends to be true	very important	Degree	Non-economic activities (student/income recipient/ pensioner )	Prefer not answer	owned	Flat/apartment	5	yes	yes															1	1	1		1	1	1	1	1
62	32.3285	0	married (registered)	1	sinhala	budhhist	A few times a month	A few times a month	definitely true for me	definitely true for me	definitely true for me	very important	Completed GCE OL	Own account worker	300,000 – 399,999	owned	Single house	3	0																1	0	0		1	1	1	1	1
63	48.9802	female	married (registered)	3	Muslim	islam	more than once week	more than once a day	definitely true for me	definitely true for me	definitely true for me	very important	Up to grade 8	Family worker (help with family business/industry)	100,000 – 199,999	owned	Flat/apartment	5	0	yes															1	2	1		2	1	2	2	1
64	64.0383	0	married (registered)	2	sinhala	budhhist	more than once week	daily	tends to be true	tends to be true	tends to be true	very important	Completed GCE OL	Government employee	400,000 – 499,999	owned	Single house	4	0	0							1									2	2		2	1	1	2	1
65	35.7919	0	never married	0	sinhala	budhhist	more than once week	daily	tends to be true	tends to be true	tends to be true	somewhat important	Completed GCE OL	Private sector employee		owned	Single house	5	yes	yes															1	0	0		1	1	1	1	1
66	23.7426	female	married (registered)	1	Muslim	romancatholic	more than once week	more than once a day	definitely true for me		definitely true for me	very important	Never attended	Non-economic activities (student/income recipient/ pensioner )		other	Flat/apartment	5	yes	yes															1	0	0		1	1	1	1	1
67	62.0753	female	married (registered)	1	sinhala	budhhist	more than once week	more than once a day	definitely true for me	tends to be true	tends to be true	very important	Completed GCE AL	Family worker (help with family business/industry)	100,000 – 199,999	owned	Single house	3	0	0	1		1					1								1	0		2	1	1	2	2
68	20.9254	female	never married	0	sinhala	budhhist	more than once week	more than once a day	tends to be true	tends to be true	tends to be true	very important	Diploma / Certificate/ Apprenticeship	Non-economic activities (student/income recipient/ pensioner )	500,000 – 599,999	owned	Single house	4	0	yes															1	0	0		1	1	1	1	1
69	23.5839	female	never married	0	sinhala	budhhist	more than once week	daily	definitely true for me	definitely true for me	definitely true for me	very important	Diploma / Certificate/ Apprenticeship	Family worker (help with family business/industry)	0-99,999	Owned with a mortgage	Single house	1	yes	yes															1	0	0		1	1	1	1	1
70	31.6222	female	married (traditional)	2	sinhala	budhhist	A few times a month	daily	unsure	definitely true for me	definitely true for me	somewhat important	Diploma / Certificate/ Apprenticeship	Non-economic activities (student/income recipient/ pensioner )	200,000 – 299,999	owned	Single house	1	yes	yes															1	0	0		1	1	1	2	1
71	51.6359	female	married (traditional)	2	sinhala	budhhist	more than once week	daily	definitely true for me	definitely true for me	definitely true for me	very important	Completed GCE AL	Non-economic activities (student/income recipient/ pensioner )	Prefer not answer	other	Single house	6	0	0															1	0	0		1	1	1	1	1
72	47.9261	female	married (traditional)	2	Muslim	islam	more than once week	daily	definitely true for me	definitely true for me	definitely true for me	very important	Completed GCE OL	Non-economic activities (student/income recipient/ pensioner )	Prefer not answer	owned	Flat/apartment	5	0	0				1												4	0		1	1	1	2	1
73	31.1129	female	married (traditional)	1	sinhala	budhhist	A few times a month	daily	tends to be true	tends to be true	tends to be true	very important	Completed GCE OL	Non-economic activities (student/income recipient/ pensioner )	300,000 – 399,999	Rented	Single house	3	0	0															1	1	0		2	1	1	2	1
74	36.6516	female	married (traditional)	1	sinhala	budhhist	A few times a year	two or more times a week	definitely true for me	definitely true for me	definitely true for me	somewhat important	Completed GCE AL	Private sector employee	600,000 – 699,999	owned	Single house	3	yes	yes															1				2	1	1	2	1
75	34.1164	female	married (traditional)	3	sinhala	budhhist	A few times a year	daily	tends to be true	tends to be true	definitely true for me	very important	Completed GCE AL	Non-economic activities (student/income recipient/ pensioner )	300,000 – 399,999	owned	Single house	5	0	yes														1	1	0	0		1	1	1	1	2
76	61.0048	0	married (traditional)	3	sinhala	budhhist	more than once week	more than once a day	definitely true for me	definitely true for me	definitely true for me	very important	Completed GCE OL	Private sector employee	100,000 – 199,999	owned	Single house	1	0	0	1							1								1	1		2	1	2	2	2
77	39.1732	female	married (registered)	2	sinhala	budhhist	A few times a month	more than once a day	definitely true for me	tends to be true	tends to be true	somewhat important	Up to grade 8	Non-economic activities (student/income recipient/ pensioner )	100,000 – 199,999	owned	Single house	5		yes															1	0	1		2	1	1	2	1
78	35.269	female	married (registered)	2	sinhala	budhhist	A few times a year	more than once a day	tends to be true	tends to be true	tends to be true	somewhat important	Completed GCE OL	Own account worker	100,000 – 199,999	owned	Single house	4																	1	2			1	1	1	1	1
79	23.0691	female	never married	0	sinhala	other christian	once a week	more than once a day	tends to be true	tends to be true	tends to be true	somewhat important	Completed GCE OL	Private sector employee	0-99,999	owned	Single house	4		yes															1	1	1	1	1	1	1	2	3
80	75.8029	0	married (registered)	3	sinhala	budhhist	more than once week	more than once a day	definitely true for me	definitely true for me	definitely true for me	very important	Up to grade 8	Non-economic activities (student/income recipient/ pensioner )	0-99,999	owned	Single house	2																	1	0	0		2	1	2	1	1
81	63.718	0	married (registered)	3	sinhala	budhhist	once a year or less	more than once a day	tends to be true	tends to be true	tends to be true	somewhat important	Up to grade 8	Non-economic activities (student/income recipient/ pensioner )	400,000 – 499,999	owned	Single house	5		0	1													1		1	0		2	2	3	2	2
82	57.139	female	married (registered)	1	sinhala	budhhist	A few times a month	daily	tends to be true	tends to be true	tends to be true	somewhat important	Completed GCE OL	Family worker (help with family business/industry)	0-99,999	Owned with a mortgage	Hut/ Shanty																	1		1	1		2	1	1	2	1
83	51.8029	female	married (registered)	2	sinhala	budhhist	A few times a year	more than once a day	definitely true for me	definitely true for me	tends to be true	somewhat important	Completed GCE AL	Private sector employee	300,000 – 399,999	owned	Single house	4																1			2		1	1	1	1	2
84	36.6407	female	married (registered)	0	sinhala	budhhist	A few times a month	more than once a day	definitely true for me	tends to be true	tends to be true	somewhat important	Completed GCE OL	Non-economic activities (student/income recipient/ pensioner )	200,000 – 299,999	owned	Single house	9	0	0															1			1	1	1	1	1	1
85	45.4018	female	married (registered)	2	Sri Lankan Tamil	romancatholic	once a week	more than once a day	definitely true for me	definitely true for me	definitely true for me	very important	Never attended	Non-economic activities (student/income recipient/ pensioner )	200,000 – 299,999	owned	Single house	7	0	0	1							1									1		2	1	1	2	1
86	33.462	female	married (registered)	3	sinhala	budhhist	A few times a year	daily	tends to be true	tends to be true	tends to be true	only a little important	Completed GCE AL	Government employee	400,000 – 499,999	owned	Flat/apartment	5	yes	yes															1	0	0	1	1	1	1	1	2
87	26.6831	0	married (registered)	0	sinhala	budhhist	A few times a month	daily	unsure	unsure	definitely not true	only a little important	Completed GCE OL	Private sector employee	400,000 – 499,999	owned	Single house	6	0	0															1	1	0		1	1	1	1	1
88	67.7481	female	widow	3	sinhala	budhhist	A few times a month	more than once a day	definitely true for me	definitely true for me	definitely true for me	very important	Completed GCE OL	Non-economic activities (student/income recipient/ pensioner )	300,000 – 399,999	owned	Single house	4	0	0	1		1													0	1		1	1	1	2	1
89	70.924	female	widow	4	sinhala	budhhist	more than once week	more than once a day	definitely true for me	definitely true for me	definitely true for me	very important	Up to grade 8	Non-economic activities (student/income recipient/ pensioner )	200,000 – 299,999	owned	Single house	3	yes	0															1	4	0		1	1	1	1	1
90	44.4381	female	married (registered)	2	sinhala	budhhist	A few times a month	daily	definitely true for me	tends to be true	tends to be true	somewhat important	Completed GCE OL	Non-economic activities (student/income recipient/ pensioner )	Prefer not answer	owned	Single house	6	yes	0															1	0	0		1	1	1	1	1
91	55.217	0	married (registered)	2	sinhala	budhhist	A few times a year	daily	tends not to be true	tends not to be true	tends not to be true	only a little important	Completed GCE OL	Private sector employee	300,000 – 399,999	owned	Single house	6	0	0															1	0	0		1	1	1	1	1
92	23.3593	female	married (registered)	1	sinhala	budhhist	more than once week	daily	definitely true for me	tends to be true	tends to be true	somewhat important	Completed GCE OL	Non-economic activities (student/income recipient/ pensioner )	400,000 – 499,999	owned	Single house	6	0	0															1	0	0		1	1	1	1	1
93	34.8693	female	married (registered)	1	sinhala	budhhist	A few times a month	daily	tends to be true	tends to be true	definitely true for me	somewhat important	Degree	Government employee	500,000 – 599,999	owned	Single house	5	0	yes											1					1	0		1	1	1	1	1
94	40.3997	female	married (registered)	2	sinhala	budhhist	more than once week	daily	tends to be true	definitely true for me	definitely true for me	very important	Completed GCE OL	Non-economic activities (student/income recipient/ pensioner )	400,000 – 499,999	owned	Single house	4	0	0															1	1	0		2	1	1	1	1
95	29.0021	female	married (registered)	1	sinhala	budhhist	A few times a year	daily	tends to be true	definitely true for me	tends to be true	somewhat important	Completed GCE AL	Non-economic activities (student/income recipient/ pensioner )	Prefer not answer	owned	Single house	10	yes	yes															1	0	1		1	1	1	1	1
96	79.1485	0	married (registered)	3	sinhala	budhhist	A few times a month	daily	tends to be true	tends to be true	tends to be true	somewhat important	Completed GCE OL	Non-economic activities (student/income recipient/ pensioner )	Prefer not answer	owned	Single house	5	0	0															1	0	0		1	1	1	1	1
97	46.1656	female	married (registered)	2	sinhala	budhhist	once a week	daily	tends to be true	tends to be true	tends to be true	somewhat important	Completed GCE AL	Government employee	500,000 – 599,999	owned	Single house	3	0	0	1															1	0		1	1	1	1	1
98	16.3614	0	never married	0	sinhala	budhhist	more than once week	daily	tends to be true	tends to be true	tends to be true	somewhat important	Completed GCE AL	Non-economic activities (student/income recipient/ pensioner )	Prefer not answer	owned	Single house	3	yes	yes											1					0	0		1	1	1	1	1
99	27.3101	female	married (registered)	3	sinhala	budhhist	A few times a month	daily	definitely true for me	tends to be true	definitely true for me	somewhat important	Completed GCE AL		400,000 – 499,999	owned	Flat/apartment	5	yes	yes	1															1	0		1	1	1	1	1
100	41.7714	female	married (registered)	2	sinhala	budhhist	A few times a month	daily	tends to be true	tends to be true	definitely true for me	very important	Completed GCE AL		Prefer not answer	owned	Flat/apartment	4	0	0	1															1	0	1	1	1	1	2	1
101	56.4791	0	married (registered)	2	sinhala	budhhist	more than once week	daily	definitely true for me	definitely true for me	definitely true for me	very important	Completed GCE OL	Own account worker	200,000 – 299,999	owned	Single house	4	yes	0			1						1							1	2		2	1	1	2	1
102	28.0931	female	married (registered)	2	sinhala	budhhist	A few times a month	daily	definitely true for me	tends to be true	definitely true for me	very important	Completed GCE AL	Non-economic activities (student/income recipient/ pensioner )	300,000 – 399,999	owned	Single house	4	0	0															1	2	1	1	1	1	1	2	1
103	60.167	female	married (registered)	3	sinhala	budhhist	A few times a month	daily	tends to be true	tends to be true	tends to be true	somewhat important	Degree	Non-economic activities (student/income recipient/ pensioner )	400,000 – 499,999	owned	Single house	2	yes	yes															1	0	1		1	1	1	1	1
104	39.6496	female	married (registered)	2	sinhala	romancatholic	once a week	two or more times a week	definitely true for me	definitely true for me	definitely true for me	very important	Completed GCE AL	Non-economic activities (student/income recipient/ pensioner )	400,000 – 499,999	owned	Flat/apartment	5	yes	yes															1	2	0		1	1	1	1	1
105	34.9322	0	never married	0	sinhala	budhhist	A few times a month	more than once a day	tends to be true	tends to be true	tends to be true	somewhat important	Completed GCE AL	Non-economic activities (student/income recipient/ pensioner )	300,000 – 399,999	owned	Single house	4	0	0															1	1	0		1	1	1	1	1
106	41.3142	female	married (registered)	2	sinhala	budhhist	A few times a month	daily	tends to be true	tends to be true	tends to be true	somewhat important	Completed GCE AL	Non-economic activities (student/income recipient/ pensioner )	500,000 – 599,999	owned	Flat/apartment	5	yes	yes															1	0	0		1	1	1	1	1
107	71.8084	female	married (registered)	5	sinhala	budhhist	A few times a year	daily	definitely true for me	definitely true for me	definitely true for me	very important	Up to grade 8	Non-economic activities (student/income recipient/ pensioner )	100,000 – 199,999	owned	Single house	7	0	0	1															1	7		2	1	1	2	1
108	64.0602	0	married (registered)	1	sinhala	budhhist	A few times a year	daily	definitely true for me	definitely true for me	definitely true for me	very important	Completed GCE OL	Family worker (help with family business/industry)	0-99,999	owned	Flat/apartment	0	0																1	1	3		1	1	1	1	1
109	65.1116	0	married (registered)	2	sinhala	budhhist	A few times a month	daily	tends to be true	definitely true for me	definitely true for me	very important	Completed GCE OL	Non-economic activities (student/income recipient/ pensioner )	0-99,999	owned	Single house	3	0	0																2	0		1	1	1	1	1
110	28.9719	female	never married	0	sinhala	budhhist	A few times a month	daily	tends to be true	tends to be true	tends to be true	somewhat important	Degree		100,000 – 199,999	owned	Single house	4	0	yes															1	0	0		1	1	1	1	1
111	49.3388	female	married (registered)	2	sinhala	budhhist	A few times a month	daily	definitely true for me	definitely true for me	definitely true for me	somewhat important	Completed GCE AL	Non-economic activities (student/income recipient/ pensioner )	100,000 – 199,999	owned	Single house	5	0	0	1															1	0		1	1	1	1	1
112	66.7762	female	married (registered)	4	sinhala	budhhist	A few times a month	daily	definitely true for me	definitely true for me	tends to be true	very important	Completed GCE AL	Non-economic activities (student/income recipient/ pensioner )	100,000 – 199,999	owned	Single house	6	0	0																0	0		2	1	1	2	1
113	74.6995	female	married (registered)	3	sinhala	budhhist	once a year or less	daily	definitely true for me	definitely true for me	definitely true for me	very important	Up to grade 8	Non-economic activities (student/income recipient/ pensioner )	0-99,999	owned	Single house	6	0	0															1	0	0		1	1	1	1	1
114	24.7611	0	never married	0	sinhala	budhhist	A few times a year	A few times a month	definitely true for me	definitely true for me	definitely true for me	very important	Completed GCE OL	Government employee	0-99,999	owned	Single house	3	0	yes															1	2	1		1	1	1	1	1
115	23.5619	female	never married	0	sinhala	budhhist	A few times a month	daily	definitely true for me	tends to be true	definitely true for me	very important	Degree	Non-economic activities (student/income recipient/ pensioner )	100,000 – 199,999	owned	Single house	5	yes	yes															1	0	0		1	1	1	1	1
116	55.0226	female	married (registered)	1	sinhala	budhhist	A few times a month	daily	tends to be true	tends to be true	tends to be true	somewhat important	Completed GCE AL	Non-economic activities (student/income recipient/ pensioner )	100,000 – 199,999	owned	Flat/apartment	3	0	0															1	0	0		1	1	1	1	1
117	30.0397	0	married (registered)	0	sinhala	budhhist	once a year or less	daily	tends to be true	unsure	tends to be true	somewhat important	Degree	Government employee	200,000 – 299,999	owned	Single house	4	yes	yes															1	1	0		1	1	1	1	1
118	33.2074	female	married (registered)	0	sinhala	budhhist	A few times a month	daily	definitely true for me	definitely true for me	definitely true for me	very important	Degree	Government employee	500,000 – 599,999	owned	Single house	6	yes	yes														1		1	3		1	1	1	1	1
119	28.2957	female	married (registered)	3	sinhala	budhhist	A few times a month	once a week	tends to be true	tends to be true	tends to be true	very important	Up to grade 8	Own account worker	Prefer not answer	owned	Single house	5	0	0															1	0	0		2	1	1	1	1
120	55.6003	0	married (registered)	3	sinhala	budhhist	once a week	daily	unsure	definitely true for me	definitely true for me	very important	Completed GCE OL	Government employee	Prefer not answer	owned	Single house	5	0	yes															1	1	0		2	1	1	2	1
121	66.6393	0	married (registered)	3	sinhala	budhhist	once a year or less	daily	definitely true for me	definitely true for me	definitely true for me	very important	Never attended	Private sector employee	Prefer not answer	owned	Single house	5	0	0														1		1	0		2	2	2	3	1
122	43.2225	female	married (registered)	3	sinhala	budhhist	A few times a month	daily	tends to be true	tends to be true	definitely true for me	somewhat important	Up to grade 8	Private sector employee	200,000 – 299,999	owned	Single house	5	0	0															1	0	0		2	1	1	2	1
123	70.412	female	married (registered)	1	sinhala	budhhist	A few times a month	daily	definitely true for me	definitely true for me	definitely true for me	very important	Completed GCE OL		200,000 – 299,999	owned	Flat/apartment	5	yes	0																1	0		1	1	1	2	1
124	39.7317	female	never married	0	sinhala	budhhist	A few times a month	daily	definitely true for me	definitely true for me	tends to be true	very important	Completed GCE OL	Family worker (help with family business/industry)	0-99,999	owned	Single house	6	yes	yes																0	0		1	1	1	1	1
125	42.59	female	married (registered)	2	sinhala	budhhist	A few times a month	daily	tends to be true	tends to be true	tends to be true	somewhat important	Completed GCE AL	Family worker (help with family business/industry)	100,000 – 199,999	owned	Single house	4	0	0															1	0	0		1	1	1	2	1
126	23.1212	0	married (registered)	1	sinhala	budhhist	A few times a year	A few times a month	tends to be true	tends to be true	tends to be true	very important	Completed GCE OL	Private sector employee	200,000 – 299,999	owned	Single house	8	0	yes															1	2	0		1	1	1	1	1
127	74.8145	0	married (registered)	4	sinhala	budhhist	A few times a month	daily	definitely true for me	definitely true for me	definitely true for me	very important	Up to grade 8	Government employee	0-99,999	owned	Single house	4	0	0	1															2	2		2	1	1	2	1
128	48.4709	0	married (registered)	1	sinhala	budhhist	A few times a month	daily	definitely true for me	definitely true for me	definitely true for me	very important	Completed GCE OL	Own account worker	0-99,999	owned	Single house	4	0	yes																2	0		1	1	1	1	1
129	31.6961	female	married (registered)	2	sinhala	budhhist	A few times a month	daily	definitely true for me	definitely true for me	definitely true for me	very important	Completed GCE AL	Non-economic activities (student/income recipient/ pensioner )	200,000 – 299,999	owned	Single house	4	0	yes																2	0		1	1	1	1	1
130	35.2827	female	married (registered)	1	sinhala	budhhist	A few times a year	daily	tends to be true	definitely true for me	tends to be true	very important	Completed GCE AL	Non-economic activities (student/income recipient/ pensioner )	200,000 – 299,999	owned	Single house	7	yes	yes																0	0		1	1	1	1	1
131	56.0548	female	married (registered)	4	sinhala	budhhist	A few times a year	daily	definitely true for me	definitely true for me	definitely true for me	very important	Up to grade 8	Non-economic activities (student/income recipient/ pensioner )	0-99,999	owned	Single house	4	0	0																3	0		1	1	1	2	1
132	65.8289	0	married (registered)	3	sinhala	budhhist	A few times a year	daily	definitely true for me	definitely true for me	definitely true for me	only a little important	Diploma / Certificate/ Apprenticeship	Non-economic activities (student/income recipient/ pensioner )	100,000 – 199,999	owned	Single house	2	0	yes			1		1											0	0		1	1	1	2	1
133	60.6461	female	married (registered)	4	sinhala	budhhist	A few times a month	daily	definitely true for me	tends to be true	tends to be true	very important	Completed GCE OL	Non-economic activities (student/income recipient/ pensioner )	200,000 – 299,999	owned	Single house	6	0	0	1							1								3	1		1	1	1	1	1
134	47.6277	0	married (registered)	2	sinhala	budhhist	A few times a year	daily	definitely true for me	definitely true for me	tends to be true	not at all important	Completed GCE AL	Private sector employee	0-99,999	owned	Single house	4	0	yes																0	0		1	1	1	2	1
135	33.1992	female	married (registered)	2	sinhala	budhhist	A few times a year	daily	tends to be true	tends to be true	tends to be true	very important	Completed GCE OL	Non-economic activities (student/income recipient/ pensioner )	100,000 – 199,999	owned	Single house	4	0	0																0	0		1	1	1	1	1
136	53.7604	female	never married	0	sinhala	budhhist	A few times a month	daily	definitely true for me	tends to be true	tends to be true	very important	Completed GCE AL	Non-economic activities (student/income recipient/ pensioner )	100,000 – 199,999	owned	Single house	2	yes	0	1															0	0		1	1	1	1	1
137	31.2936	female	married (registered)	2	sinhala	budhhist	A few times a month	daily	tends to be true	definitely true for me	definitely true for me	very important	Completed GCE OL		Prefer not answer	owned	Single house	6	0	0							1									0	1		2	1	1	3	1
138	64.9993	female	married (registered)	3	sinhala	budhhist	A few times a month	daily	tends to be true	definitely true for me	definitely true for me	very important	Up to grade 8		0-99,999	owned	Single house	5	yes	0															1	1	0		1	1	1	1	1
139	70.5818	female	married (registered)	4	sinhala	budhhist	A few times a month	daily	tends to be true	definitely true for me	definitely true for me	very important	Completed GCE AL		Prefer not answer	owned	Single house	3	0	0	1															1	0		1	1	1	1	1
140	54.7159	0	married (registered)	2	sinhala	budhhist	A few times a month	daily	tends to be true	definitely true for me	definitely true for me	very important	Completed GCE AL	Government employee	0-99,999	owned	Single house	4	yes	0															1	1	0		1	1	1	1	1
141	50.6721	female	married (registered)	2	sinhala	budhhist	A few times a month	more than once a day	definitely true for me	definitely true for me	definitely true for me	very important	Completed GCE AL		100,000 – 199,999	owned	Single house	5	yes	yes				1												3	0		1	1	1	2	2
142	70.2286	female	married (registered)	4	sinhala	budhhist	A few times a month	daily	definitely true for me	definitely true for me	definitely true for me	very important	Up to grade 8		0-99,999	owned	Single house	5	0	0	1															1	0		2	1	1	2	2
143	36.4901	female	married (registered)	2	Indian Tamil	budhhist	more than once week	two or more times a week	tends to be true	definitely true for me	definitely true for me	very important	Completed GCE OL		100,000 – 199,999	owned	Single house	6	0	0															1	0	0		1	1	1	1	1
144	43.8576	0	never married	0	sinhala	budhhist	once a week	daily	tends to be true	definitely true for me	tends to be true	somewhat important	Completed GCE AL	Private sector employee	200,000 – 299,999	owned	Single house	12	0	0															1	0	0		1	1	1	1	1
145	35.1266	female	never married	0	sinhala	budhhist	once a week	daily	unsure	tends to be true	tends to be true	somewhat important	Completed GCE OL	Non-economic activities (student/income recipient/ pensioner )	Prefer not answer	owned	Single house	3	0	yes															1	0	0		1	1	1	1	1
146	54.6064	female	married (registered)	1	sinhala	budhhist	A few times a month	daily	tends to be true	definitely true for me	tends to be true	somewhat important	Completed GCE OL	Non-economic activities (student/income recipient/ pensioner )	Prefer not answer	owned	Flat/apartment	4	yes	0											1					1	0	1	2	1	1	2	1
147	35.2334	female	married (registered)	2	sinhala	budhhist	A few times a month	daily	unsure	definitely true for me	tends to be true	somewhat important	Completed GCE AL	Non-economic activities (student/income recipient/ pensioner )	Prefer not answer	owned	Single house	4	0	0															1	0	0		1	1	1	1	1
148	76.0794	0	married (registered)	3	sinhala	budhhist	A few times a month	daily	definitely true for me	definitely true for me	definitely true for me	very important	Completed GCE OL	Own account worker	Prefer not answer	owned	Single house	3	0	0															1	1	0		1	1	1	2	1
149	55.896	0	married (registered)	2	sinhala	budhhist	A few times a month	daily	tends to be true	tends to be true	tends to be true	somewhat important	Completed GCE OL	Government employee	0-99,999	owned	Single house	4	0	0	1			1							1			1		1	0		2	1	2	1	2
150	73.8015	0	married (registered)	5	sinhala	budhhist	A few times a month	daily	definitely true for me	definitely true for me	definitely true for me	very important	Up to grade 8	Non-economic activities (student/income recipient/ pensioner )	100,000 – 199,999	owned	Single house	6	0	0	1															1	0	1	1	1	1	1	1
151	31.447	female	married (registered)	3	sinhala	budhhist	A few times a month	daily	tends to be true	definitely true for me	definitely true for me	very important	Up to grade 8		100,000 – 199,999	owned	Single house	5	0	0															1	0	0		1	1	1	1	1
152	35.0144	0	married (registered)	2	sinhala	budhhist	A few times a year	daily	unsure	tends to be true	definitely true for me	very important	Completed GCE OL	Private sector employee	Prefer not answer	owned	Single house	4	0	0															1	0	0		1	1	1	1	1
153	44.2053	female	married (registered)	2	sinhala	budhhist	A few times a month	daily	tends to be true	definitely true for me	definitely true for me	very important	Up to grade 8	Own account worker	100,000 – 199,999	owned	Single house	4	0	0															1	0	0		1	1	1	2	1
154	18.3107	female	never married	0	sinhala	budhhist	A few times a month	daily	tends to be true	tends to be true	tends to be true	somewhat important	Never attended		200,000 – 299,999	owned	Single house	6	yes	yes															1	0	0		1	1	1	1	1
155	33.4182	female	married (registered)	3	sinhala	budhhist	A few times a month	rarely or never	tends to be true	definitely true for me	definitely true for me	very important	Completed GCE OL		100,000 – 199,999	owned	Flat/apartment	7	yes	0															1	1	1		1	1	1	1	1
156	27.0199	female	never married	0	sinhala	budhhist	A few times a month	rarely or never	unsure	unsure	unsure	somewhat important	Completed GCE OL		Prefer not answer	owned	Single house	3	0	0										1						1	0		1	1	1	2	3
157	56.7036	female	widow	0	sinhala	budhhist	once a week	daily	definitely true for me	definitely true for me	definitely true for me	very important	Up to grade 8		100,000 – 199,999	owned	Single house	6	0	0	1															1	1		1	1	1	2	2
158	70.7351	0	never married	0	sinhala	budhhist	never	daily	definitely true for me	definitely true for me	definitely true for me	very important	Up to grade 8	0	200,000 – 299,999	owned	Hut/ Shanty	1	0	0									1							0	0		2	1	2	3	3
159	64.6981	0	married (registered)	1	sinhala	budhhist	A few times a month	daily	definitely true for me	tends to be true	tends to be true	somewhat important	Completed GCE OL	Non-economic activities (student/income recipient/ pensioner )	Prefer not answer	owned	Flat/apartment	3	yes	yes															1	0	0		1	1	1	1	1
160	73.6947	female	never married	0	sinhala	budhhist	more than once week	more than once a day	tends to be true	definitely true for me	definitely true for me	very important	Completed GCE OL	Non-economic activities (student/income recipient/ pensioner )	200,000 – 299,999	owned	Single house	1	0	0														1		1	0		2	1	1	2	1
161	73.9576	female	married (registered)	4	sinhala	budhhist	A few times a month	daily	tends to be true	definitely true for me	definitely true for me	very important	Completed GCE AL	Non-economic activities (student/income recipient/ pensioner )	Prefer not answer	owned	Flat/apartment	3	yes	0			1													1	1		1	1	1	2	1
162	77.3196	0	married (registered)	4	sinhala	budhhist	A few times a month	daily	unsure	unsure	unsure	somewhat important	Up to grade 8	Non-economic activities (student/income recipient/ pensioner )	Prefer not answer	owned	Flat/apartment	3	0	0	1															1	0		2	1	1	2	1
163	55.2142	0	married (registered)	2	sinhala	budhhist	more than once week	daily	definitely true for me	tends to be true	definitely true for me	very important	Completed GCE OL	Private sector employee	400,000 – 499,999	owned	Single house	4	yes	0															1	0	0		1	1	1	1	1
164	80.8652	0	married (registered)	4	sinhala	budhhist	A few times a year	daily	tends to be true	tends to be true	tends to be true	somewhat important	Up to grade 8	Non-economic activities (student/income recipient/ pensioner )	400,000 – 499,999	owned	Flat/apartment	8	0	0								1								1	4		2	1	1	2	2
165	53.859	female	married (registered)	1	sinhala	budhhist	once a week	daily	tends to be true	definitely true for me	definitely true for me	very important	Completed GCE OL	Non-economic activities (student/income recipient/ pensioner )	Prefer not answer	owned	Single house	3	yes	yes	1															0	0		1	1	1	1	2
166	53.1745	female	married (registered)	2	sinhala	budhhist	once a week	daily	definitely true for me	definitely true for me	definitely true for me	very important	Up to grade 8	Non-economic activities (student/income recipient/ pensioner )	200,000 – 299,999	owned	Single house	2	0	0														1		1	0		1	1	1	2	1
167	60.6872	female	married (registered)	2	sinhala	budhhist	once a week	daily	tends to be true	definitely true for me	definitely true for me	very important	Diploma / Certificate/ Apprenticeship	Non-economic activities (student/income recipient/ pensioner )	Prefer not answer	owned	Single house	3	0	yes														1		0	0		1	1	1	1	1
168	24.6133	female	married (registered)	1	sinhala	budhhist	once a week	daily	tends to be true	definitely true for me	definitely true for me	very important	Completed GCE AL	Non-economic activities (student/income recipient/ pensioner )	200,000 – 299,999	owned	Single house	2	yes	0															1	1	0		1	1	1	1	2
169	67.6578	female	never married	0	sinhala	budhhist	A few times a month	daily	tends to be true	definitely true for me	definitely true for me	very important	Completed GCE AL	Non-economic activities (student/income recipient/ pensioner )	600,000 – 699,999	other	Flat/apartment	5	yes	0	1															1	0		1	1	1	1	1
170	49.3498	0	married (traditional)	2	sinhala	budhhist	A few times a month	daily	unsure	definitely true for me	definitely true for me	very important	Completed GCE AL	Own account worker	Above 800,000	owned	Single house	1	yes	yes	1															0	0		1	1	1	1	1
171	63.2882	0	married (registered)	1	sinhala	other christian	once a week	daily	definitely true for me	definitely true for me	definitely true for me	very important	Completed GCE AL	Non-economic activities (student/income recipient/ pensioner )	300,000 – 399,999	owned	Single house	3	0	0															1	0	0		1	1	1	1	1
172	46.4832	female	married (registered)	2	sinhala	budhhist	A few times a month	rarely or never	unsure	definitely true for me	definitely true for me	very important	Completed GCE OL	Family worker (help with family business/industry)	300,000 – 399,999	owned	Single house	2	0	0			1												1	1	1		1	1	1	1	2
173	62.3135	0	married (registered)	3	sinhala	budhhist	A few times a year	rarely or never	unsure	tends to be true	tends to be true	somewhat important	Completed GCE AL	Non-economic activities (student/income recipient/ pensioner )	Above 800,000	owned	Flat/apartment	6	yes	yes															1	1	0		1	1	1	1	1
174	32.6215	0	married (registered)	1	sinhala	budhhist	A few times a year	daily	tends to be true	definitely true for me	definitely true for me	very important	Completed GCE AL	Private sector employee	200,000 – 299,999	owned	Flat/apartment	5	yes	yes															1	0	0		1	1	1	1	1
175	28.6954	female	never married	0	sinhala	budhhist	once a week	daily	definitely true for me	definitely true for me	definitely true for me	very important	Completed GCE AL	Non-economic activities (student/income recipient/ pensioner )	200,000 – 299,999	owned	Single house	5	yes	yes														1		0	0		1	1	1	1	1
176	54.2094	0	married (registered)	1	sinhala	budhhist	A few times a month	daily	unsure	definitely true for me	definitely true for me	very important	Completed GCE AL	Own account worker	700,000 – 799,999	owned	Flat/apartment	4	yes	yes			1											1		1	0		1	1	1	2	1
177	28.0849	0	never married	0	sinhala	romancatholic	once a year or less	rarely or never	unsure	tends to be true	tends to be true	somewhat important	Degree	Private sector employee	100,000 – 199,999	owned	Single house	2	yes	yes															1	0	0		1	1	1	1	1
178	37.2731	female	married (registered)	2	sinhala	budhhist	A few times a month	rarely or never	unsure	definitely true for me	definitely true for me	very important	Completed GCE OL	Family worker (help with family business/industry)	100,000 – 199,999	owned	Single house	2	0	0															1	0	0		1	1	1	1	1
179	54.4942	female	married (registered)	1	sinhala	budhhist	A few times a month	rarely or never	unsure	definitely true for me	definitely true for me	very important	Completed GCE AL	Non-economic activities (student/income recipient/ pensioner )	100,000 – 199,999	owned	Single house	2	0	0			1													0	0		1	1	1	1	1
180	47.1075	female	married (registered)	2	sinhala	budhhist	once a week	rarely or never	unsure	definitely true for me	definitely true for me	very important	Completed GCE AL	Non-economic activities (student/income recipient/ pensioner )	Prefer not answer	owned	Single house	2	0	0															1	0	0		1	1	1	1	1
181	39.3128	female	married (registered)	1	sinhala	budhhist	A few times a month	rarely or never	unsure	definitely true for me	definitely true for me	very important	Up to grade 8	Non-economic activities (student/income recipient/ pensioner )	200,000 – 299,999	owned	Single house	2	0	0															1	0	0		1	1	1	1	1
182	31.2088	female	married (registered)	1	sinhala	budhhist	A few times a month	daily	unsure	tends to be true	tends to be true	somewhat important	Completed GCE AL	Own account worker	200,000 – 299,999	owned	Single house	2	0	yes															1	1	0		1	1	1	1	1
183	50.8474	female	married (registered)	1	sinhala	budhhist	A few times a month	daily	tends to be true	definitely true for me	definitely true for me	very important	Completed GCE OL	Non-economic activities (student/income recipient/ pensioner )	300,000 – 399,999	owned	Single house	1	0	0										1						1	0		2	1	1	2	2
184	63.7207	female	married (registered)	3	sinhala	budhhist	A few times a month	daily	definitely true for me	definitely true for me	definitely true for me	very important	Completed GCE OL	Non-economic activities (student/income recipient/ pensioner )	300,000 – 399,999	owned	Single house	3	0	0	1		1											1		1	1		1	1	1	1	1
185	61.9548	0	married (registered)	4	sinhala	budhhist	A few times a month	rarely or never	tends to be true	definitely true for me	definitely true for me	very important	Completed GCE OL	Non-economic activities (student/income recipient/ pensioner )	600,000 – 699,999	owned	Single house	7	yes	yes															1	1	1		1	1	1	1	1
186	69.9001	0	married (registered)	4	sinhala	budhhist	never	rarely or never	definitely true for me	definitely true for me	tends to be true	very important	Up to grade 8	Non-economic activities (student/income recipient/ pensioner )	400,000 – 499,999	owned	Single house	3	0	0											1					0	0		1	1	1	1	1
188	52.4463	female	married (registered)	1	sinhala	budhhist	A few times a month	rarely or never	tends to be true	definitely true for me	tends to be true	very important	Completed GCE AL	Non-economic activities (student/income recipient/ pensioner )	Prefer not answer	owned	Single house	2	yes	0															1	1	0		1	1	1	1	1
189	43.8029	0	married (traditional)	2	sinhala	budhhist	A few times a month	daily	definitely true for me	definitely true for me	definitely true for me	very important	Completed GCE AL	Private sector employee	Prefer not answer	owned	Single house	4	yes	0			1													1	0		1	1	1	1	1
190	29.1992	0	never married		sinhala	budhhist	A few times a year	daily	tends to be true	tends to be true	tends to be true	somewhat important	Diploma / Certificate/ Apprenticeship	Private sector employee	600,000 – 699,999	owned	Flat/apartment	4	yes	yes															1	0	0		1	1	1	1	1
191	50.0315	female	married (traditional)	2	sinhala	budhhist	A few times a year	daily	tends to be true	tends to be true	tends to be true	very important	Completed GCE OL	Non-economic activities (student/income recipient/ pensioner )	500,000 – 599,999	owned	Single house	4	yes	0	1							1								2	1		1	1	1	2	1
192	54.6585	0	married (traditional)	3	sinhala	romancatholic	once a week	daily	tends to be true	tends to be true	tends to be true	only a little important	Up to grade 8	Employer	300,000 – 399,999	owned	Hut/ Shanty	6	0	0	1															1	1		1	1	1	1	1
193	37.8097	0	married (registered)	3	sinhala	budhhist	A few times a month	once a week	tends to be true	tends to be true	tends to be true	somewhat important	Up to grade 8	Own account worker	100,000 – 199,999	owned	Hut/ Shanty	5	0	0															1	0	0		1	1	1	1	1
194	28.6242	0	never married		Muslim	islam	more than once week	more than once a day	definitely true for me	definitely true for me	definitely true for me	very important	Completed GCE OL	Own account worker	200,000 – 299,999	owned	Single house	6	0	0															1	0	0		1	1	1	1	1
195	40.7995	0	married (registered)	2	sinhala	budhhist	more than once week	daily	tends to be true	definitely true for me	tends to be true	very important	Completed GCE OL	Own account worker		owned	Single house	5	0	0															1	0	0		1	1	1	1	1
197	25.3908	0	never married		sinhala	budhhist	more than once week	daily	tends to be true	tends to be true	tends to be true	very important	Completed GCE AL	Own account worker	300,000 – 399,999	owned		6	0	yes															1	0	0		1	1	1	1	1
198	62.8282	0	married (registered)	4	sinhala	budhhist	more than once week	daily	tends to be true	tends to be true	tends to be true	very important	Up to grade 8	Family worker (help with family business/industry)	100,000 – 199,999	owned	Hut/ Shanty	7	0	0	1		1													0	0		2	1	1	2	1
199	40.334	female	married (traditional)	2	sinhala	romancatholic	once a week	more than once a day	definitely true for me	definitely true for me	definitely true for me	very important	Completed GCE OL	Private sector employee	500,000 – 599,999	owned	Single house	4	yes	yes															1	1	0		1	1	1	1	1
201	20.8186	female	never married	0	sinhala	budhhist	A few times a month	daily	definitely true for me	definitely true for me	definitely true for me	very important	Completed GCE AL	Non-economic activities (student/income recipient/ pensioner )	200,000 – 299,999	owned	Hut/ Shanty	5	0	yes															1	1	0		1	1	1	1	1
202	19.8357	0	never married	0	sinhala	budhhist	A few times a month	rarely or never	unsure	unsure	unsure	only a little important	Completed GCE AL	Non-economic activities (student/income recipient/ pensioner )	300,000 – 399,999	owned	Single house	3	yes	yes															1	0	0		1	1	1	1	1
203	18.6913	0	never married	0	sinhala	budhhist	once a week	daily	tends to be true	tends to be true	tends to be true	somewhat important	Completed GCE OL	Non-economic activities (student/income recipient/ pensioner )	Prefer not answer	owned	Single house	3	0	yes															1	0	0		1	1	1	1	1
204	53.4757	0	married (registered)	1	sinhala	budhhist	A few times a month	daily	tends to be true	tends to be true	tends to be true	somewhat important	Up to grade 8	Government employee	200,000 – 299,999	owned	Single house	3	0	0															1	0	1		1	1	1	1	1
205	20.3094	0	never married	0	Muslim	islam	more than once week	more than once a day	definitely true for me	definitely true for me	definitely true for me	very important	Completed GCE OL	Private sector employee	400,000 – 499,999	Rented	Single house	6	0	yes															1	0	0		1	1	1	1	1
206	51.0308	female	married (registered)	5	sinhala	budhhist	A few times a month	daily	tends to be true	definitely true for me	definitely true for me	very important	Completed GCE AL	Non-economic activities (student/income recipient/ pensioner )	500,000 – 599,999	owned	Flat/apartment	7	yes	0				1												0	2		1	1	1	1	1
207	64.5804	female	married (registered)	2	sinhala	budhhist	more than once week	daily	definitely true for me	definitely true for me	definitely true for me	very important	Up to grade 8	Non-economic activities (student/income recipient/ pensioner )	300,000 – 399,999	owned	Single house	2	0	0	1		1										1			0	0		1	1	1	2	1
208	68.0986	0	married (registered)	1	sinhala	budhhist	A few times a month	daily	tends to be true	tends to be true	tends to be true	only a little important	Degree	Government employee	500,000 – 599,999	owned	Flat/apartment	2	yes	yes															1	0	1		1	1	1	1	1
209	84.1615	female	married (registered)	4	sinhala	budhhist	more than once week	daily	definitely true for me	definitely true for me	definitely true for me	very important	Diploma / Certificate/ Apprenticeship	Non-economic activities (student/income recipient/ pensioner )	Prefer not answer	owned	Single house	2	0	0														1		0	0		1	1	1	2	1
210	49.6208	female	never married	0	sinhala	budhhist	once a week	two or more times a week	tends to be true	tends to be true	tends to be true	only a little important	Completed GCE OL	Non-economic activities (student/income recipient/ pensioner )	400,000 – 499,999	owned	Single house	5	0	0											1					2	0		1	1	1	2	1
211	28.0465	0	married (registered)	1	Muslim	islam	more than once week	daily	definitely true for me	definitely true for me	definitely true for me	very important	Completed GCE AL	Private sector employee	Prefer not answer	owned	Single house	20	0	yes															1	0	0		1	1	1	1	1
212	59.0582	female	married (registered)	1	Sri Lankan Tamil	hindu	once a week	daily	definitely true for me	definitely true for me	definitely true for me	very important	Up to grade 8	Non-economic activities (student/income recipient/ pensioner )	300,000 – 399,999	owned	Single house	3	0	0	1															0	0		1	1	1	2	1
213	34.6585	female	married (registered)	3	sinhala	budhhist	A few times a month	daily	definitely true for me	definitely true for me	definitely true for me	very important	Completed GCE AL	Non-economic activities (student/income recipient/ pensioner )	0-99,999	owned	Single house	5	0	yes															1	1	0		1	1	1	1	1
214		female	married (registered)	6	sinhala	budhhist	A few times a month	daily	definitely true for me	definitely true for me	definitely true for me	not at all important	Never attended	Non-economic activities (student/income recipient/ pensioner )	100,000 – 199,999	owned	Single house	5	0	0															1	0	0		1	1	1	1	1
215	56.5174	female	married (registered)	3	Muslim	islam	A few times a year	daily	definitely true for me	definitely true for me	definitely true for me	very important	Up to grade 8	Non-economic activities (student/income recipient/ pensioner )	0-99,999	owned	Single house	6	0	0															1	1	0		1	1	1	1	1
216	36.6598	female	married (registered)	0	sinhala	budhhist	A few times a month	once a week	definitely true for me	definitely true for me	definitely true for me	very important	Completed GCE OL	Non-economic activities (student/income recipient/ pensioner )	0-99,999	owned	Single house	4	0	yes															1	1	0		1	1	1	1	1
217	59.4497	female	married (registered)	4	sinhala	budhhist	A few times a month	daily	definitely true for me	definitely true for me	definitely true for me	very important	Up to grade 8	Own account worker	0-99,999	owned	Single house	1	0	0															1	0	0		1	1	1	1	1
218	65.3361	female	married (registered)	4	sinhala	budhhist	A few times a month	daily	definitely true for me	definitely true for me	tends to be true	very important	Completed GCE OL	Non-economic activities (student/income recipient/ pensioner )	0-99,999	owned	Single house	4	0	0	1		1													1	0		1	1	1	1	1
219		female	married (registered)	7	Muslim	islam	once a year or less	daily	definitely true for me	definitely true for me	definitely true for me	very important	Up to grade 8	Non-economic activities (student/income recipient/ pensioner )	100,000 – 199,999	owned	Single house	4	0	0	1		1													1	0		1	1	1	1	1
220	51.3402	female	married (registered)	2	Muslim	islam	once a year or less	daily	definitely true for me	definitely true for me	definitely true for me	very important	Up to grade 8	Non-economic activities (student/income recipient/ pensioner )																									1	1	1	1	1
221	44.7557	female	married (registered)	3	Muslim	islam	once a year or less	daily	definitely true for me	definitely true for me	definitely true for me	very important	Completed GCE OL	Non-economic activities (student/income recipient/ pensioner )	100,000 – 199,999	owned	Single house	5	yes	0															1	0	0		1	1	1	1	1
222	70.872	0	widow	1	sinhala	islam	once a week	more than once a day	definitely true for me	definitely true for me	definitely true for me	very important	Up to grade 8	Employer	0-99,999	owned	Single house	2	0	0															1	0	0		1	1	1	1	1
223	28.2601	female	married (registered)	1	sinhala	budhhist	A few times a month	daily	definitely true for me	definitely true for me	definitely true for me	very important	Completed GCE OL	Non-economic activities (student/income recipient/ pensioner )	100,000 – 199,999	owned	Single house	3	0	0															1	1	0		1	1	1	1	1
224	32.4983	0	never married	0	sinhala	budhhist	A few times a year	daily	tends to be true	tends to be true	tends to be true	somewhat important	Completed GCE AL	Private sector employee	0-99,999	owned	Single house	3	0	yes															1	0	0		1	1	1	1	1
225	25.64	0	never married	0	sinhala	budhhist	A few times a month	daily	definitely true for me	definitely true for me	definitely true for me	very important	Degree	Private sector employee	0-99,999	owned	Single house	6	0	yes															1	0	0		1	1	1	1	1
226	63.4333	0	married (registered)	3	sinhala	budhhist	A few times a year	daily	tends to be true	tends to be true	tends to be true	very important	Up to grade 8	Private sector employee	0-99,999	owned	Single house	3	0	0				1												1	0		1	1	1	1	1
227	57.7933	female	married (registered)	4	sinhala	budhhist	A few times a month	daily	definitely true for me	definitely true for me	definitely true for me	very important	Completed GCE OL	Non-economic activities (student/income recipient/ pensioner )	0-99,999	owned	Single house	6	0	0															1	0	0		1	1	1	2	1
228	44.9117	female	married (registered)	2	sinhala	budhhist	A few times a month	daily	tends to be true	tends to be true	tends to be true	somewhat important		Government employee	100,000 – 199,999	owned	Flat/apartment	5	0	yes															1	0	0		1	1	1	1	1
229	23.2909	0	never married	0	Muslim	islam	more than once week	daily	definitely true for me	definitely true for me	definitely true for me	very important	Completed GCE OL	Private sector employee	0-99,999	owned	Single house	5	0	yes															1	0	0		1	1	1	1	1
230	36.3012	female	never married	2	Sri Lankan Tamil	hindu	A few times a month	more than once a day	tends to be true	definitely true for me	definitely true for me	very important	Completed GCE OL	Non-economic activities (student/income recipient/ pensioner )	0-99,999	owned	Single house	5	0	0															1	0	0		1	1	1	1	1
231		0	married (registered)	4	Muslim	islam	once a year or less	daily	definitely true for me	definitely true for me	definitely true for me	very important	Up to grade 8	Employer	0-99,999	owned	Single house	6	0	0															1	0	0		1	1	1	1	1
232	20.7173	0	never married	0	Muslim	islam	more than once week	daily	definitely true for me	definitely true for me	definitely true for me	very important	Completed GCE AL	Non-economic activities (student/income recipient/ pensioner )	100,000 – 199,999	owned	Single house	5	yes	yes															1	0	0		1	1	1	1	1
233	54.1383	0	married (registered)	5	sinhala	budhhist	A few times a year	rarely or never	definitely true for me	definitely true for me	definitely true for me	somewhat important	Up to grade 8	Employer	0-99,999	owned	Single house	4	0	0															1	0	0		1	1	1	1	1
234	26.5791	0	never married	0	Muslim	islam	once a week	daily	definitely true for me	definitely true for me	definitely true for me	very important	Completed GCE OL	Own account worker	0-99,999	owned	Single house	5	0	yes															1	0	0		1	1	1	1	1
235		female	married (registered)	2	Muslim	islam	A few times a year	daily	definitely true for me	definitely true for me	definitely true for me	very important	Diploma / Certificate/ Apprenticeship	Non-economic activities (student/income recipient/ pensioner )	100,000 – 199,999	owned	Flat/apartment	7	0	yes															1	1	0		1	1	1	1	1
236	57.7084	0	married (registered)	4	Muslim	islam	more than once week	more than once a day	definitely true for me	definitely true for me	definitely true for me	very important	Up to grade 8	Own account worker	Prefer not answer	owned	Single house	6	0	0															1	1	0		1	1	1	2	2
237	59.9808	female	married (registered)	3	Muslim	islam	once a week	daily	definitely true for me	definitely true for me	definitely true for me	very important	Up to grade 8		Prefer not answer	owned	Single house	4	yes	0	1		1													1	0		2	1	1	2	2
238	32.3778	female	married (registered)	1	Muslim	islam	more than once week	daily	definitely true for me	definitely true for me	definitely true for me	very important	Diploma / Certificate/ Apprenticeship	Government employee	Prefer not answer	owned	Single house	7	yes	yes															1	0	0		1	1	1	1	1
239	77.8097	female	married (registered)	7	Muslim	islam	A few times a year	more than once a day	definitely true for me	definitely true for me	definitely true for me	very important	Never attended		Prefer not answer	owned	Single house	5	0	0	1													1		1	0		2	1	2	2	1
240	68.4162	female	married (registered)	6	sinhala	budhhist	A few times a month	daily	definitely true for me	definitely true for me	definitely true for me	very important	Completed GCE OL		Prefer not answer	owned	Single house	3	0	0														1		1	0		1	1	1	1	1
241	52.7173	female	married (registered)	1	sinhala	budhhist	A few times a month	daily	definitely true for me	definitely true for me	definitely true for me	very important	Completed GCE AL	Own account worker	Prefer not answer	owned	Single house	3	0	0															1	0	0		1	1	1	1	1
242	59.0308	female	married (registered)	3	Muslim	islam	A few times a year	more than once a day	definitely true for me	definitely true for me	definitely true for me	very important	Completed GCE OL		Prefer not answer	owned	Single house	5	0	0															1	0	0		2	1	1	2	2
243	40.0329	0	married (registered)	2	Muslim	islam	more than once week	more than once a day	definitely true for me	definitely true for me	definitely true for me	very important	Completed GCE OL	Own account worker	Prefer not answer	owned	Single house	4	0	0															1	0	1		1	1	1	2	2
244	49.0103	female	married (registered)	3	Muslim	islam	never	daily	definitely true for me	definitely true for me	definitely true for me	very important	Up to grade 8		Prefer not answer	owned	Single house	5	0	0														1		1	0		1	1	1	2	1
245		female	married (registered)	0	Muslim	islam	A few times a year	more than once a day	definitely true for me	definitely true for me	definitely true for me	very important	Up to grade 8		Prefer not answer	owned	Hut/ Shanty	2	0	0						1								1		1	0		2	1	1	2	2
246	64.2272	0	married (registered)	3	Muslim	islam	more than once week	more than once a day	definitely true for me	definitely true for me	definitely true for me	very important	Completed GCE OL	Own account worker	Prefer not answer	owned	Flat/apartment	9	yes	yes															1	0	0		1	1	1	2	1
248	50.3682	0	married (registered)	3	sinhala	budhhist	once a week	daily	tends to be true	definitely true for me	definitely true for me	very important	Completed GCE OL	Own account worker	300,000 – 399,999	owned	Single house	5	0	0															1	0	0		1	1	1	1	1
249	69.0979	0	married (registered)	5	Muslim	islam	more than once week	more than once a day	definitely true for me	definitely true for me	definitely true for me	very important	Completed GCE OL	Non-economic activities (student/income recipient/ pensioner )	Prefer not answer	owned	Single house	5	yes	0	1															1	0		1	1	1	2	1
250	56.7474	female	married (registered)	0	Muslim	islam	A few times a year	more than once a day	definitely true for me	definitely true for me	definitely true for me	very important	Up to grade 8		Prefer not answer	owned	Single house	2	0	0															1	0	0		2	1	1	2	1
251	46.642	female	married (registered)	1	Muslim	islam	A few times a year	more than once a day	definitely true for me	definitely true for me	definitely true for me	very important	Up to grade 8		Prefer not answer	owned	Flat/apartment	3	0	0															1	1	0	1	1	1	1	1	1
252	45.1472	female	married (registered)	3	sinhala	budhhist	once a year or less	daily	tends to be true	definitely true for me	definitely true for me	somewhat important	Completed GCE OL		Prefer not answer	owned	Flat/apartment	4	yes	0				1												1	0		1	1	1	1	2
253	32.4079	female	married (registered)	1	sinhala	budhhist	A few times a month	daily	tends to be true	tends to be true	tends to be true	very important	Diploma / Certificate/ Apprenticeship	Non-economic activities (student/income recipient/ pensioner )	300,000 – 399,999	Rented	Single house	3	yes	yes															1	0	0		1	1	1	1	1
254	63.781	female	married (registered)	4	sinhala	budhhist	A few times a month	daily	tends to be true	definitely true for me	definitely true for me	very important	Up to grade 8		Prefer not answer	owned	Single house	5	0	0	1	1														1	0		1	1	1	2	1
255	59.7344	female	married (registered)	3	sinhala	budhhist	more than once week	daily	definitely true for me	definitely true for me	definitely true for me	very important	Completed GCE OL		Prefer not answer	owned	Single house	8	0	0				1												1	0		1	1	1	2	1
256	20.898	0	never married	1	sinhala	budhhist	once a week	daily	tends to be true	definitely true for me	definitely true for me	very important	Completed GCE AL	Non-economic activities (student/income recipient/ pensioner )	Prefer not answer	owned	Single house	5	0	yes															1	1	0		1	1	1	1	1
257	69.5442	female	married (registered)	4	sinhala	budhhist	once a year or less	daily	tends to be true	tends to be true	definitely true for me	very important	Completed GCE AL	Non-economic activities (student/income recipient/ pensioner )	Prefer not answer	owned	Single house	8	0	0														1		1	0		2	1	1	2	2
258	50.9788	0	married (registered)	1	sinhala	budhhist	A few times a month	daily	definitely true for me	definitely true for me	definitely true for me	very important	Completed GCE OL	Non-economic activities (student/income recipient/ pensioner )	Prefer not answer	owned	Flat/apartment	3	yes	yes															1	4	0		1	1	1	1	1
259	45.7194	female	married (registered)	3	Muslim	islam	A few times a year	more than once a day	definitely true for me	definitely true for me	definitely true for me	very important	Up to grade 8		Prefer not answer	owned	Single house	5	0	0	1															0	0		2	1	1	2	2
260	47.2088	female	married (registered)	3	Muslim	islam	A few times a year	more than once a day	definitely true for me	definitely true for me	definitely true for me	very important	Up to grade 8		Prefer not answer	owned	Single house	5	0	0														1		1	0		2	1	1	2	1
261	53.1143	0	married (registered)	3	sinhala	budhhist	A few times a year	daily	definitely true for me	definitely true for me	definitely true for me	very important	Up to grade 8	Family worker (help with family business/industry)	0-99,999	owned	Single house	5	0	0															1	1	1		1	1	1	2	1
262	18.7214	female	never married	0	sinhala	budhhist	A few times a year	daily	definitely true for me	tends to be true	tends to be true	only a little important	Completed GCE AL	Non-economic activities (student/income recipient/ pensioner )	0-99,999	owned	Single house	5	0	yes															1	0	0		1	1	1	1	1
263	45.8371	female	never married	0	sinhala	budhhist	A few times a month	daily	definitely true for me	definitely true for me	definitely true for me	very important	Up to grade 8	Employer	0-99,999	owned	Single house	1	0	0															1	1	0		1	1	1	1	1
264	45.7933	female	never married	3	sinhala	budhhist	A few times a month	daily	definitely true for me	definitely true for me	definitely true for me	very important	Completed GCE OL	Non-economic activities (student/income recipient/ pensioner )	0-99,999	owned	Single house	6	yes	yes															1	0	0		1	1	1	1	1
265	55.9179	female	never married	0	sinhala	budhhist	A few times a month	more than once a day	definitely true for me	definitely true for me	definitely true for me	very important	Up to grade 8		Prefer not answer	owned	Single house	3	0	0															1	0	0		1	1	1	1	1
266	56.1123	female	married (registered)	3	sinhala	budhhist	A few times a month	daily	definitely true for me	definitely true for me	definitely true for me	very important	Completed GCE OL	Own account worker	200,000 – 299,999	owned	Single house	3	0	0	1															1	0		2	1	1	2	1
267	24.011	female	married (registered)	1	sinhala	budhhist	A few times a month	daily	definitely true for me	definitely true for me	definitely true for me	very important	Completed GCE OL		100,000 – 199,999	owned	Single house	3	0	0															1	0	0		1	1	1	1	2
268	60.6817	female	married (registered)	3	sinhala	budhhist	A few times a month	daily	tends to be true	definitely true for me	definitely true for me	very important	Completed GCE OL		Prefer not answer	owned	Single house	2	0	0	1															1	0		1	1	1	1	1
269	49.024	female	married (traditional)	1	sinhala	budhhist	A few times a month	daily	tends to be true	tends to be true	tends to be true	somewhat important	Completed GCE OL	Non-economic activities (student/income recipient/ pensioner )	300,000 – 399,999	owned	Single house	4	0	0															1	0	0		1	1	1	1	1
270	68.4654	0	married (traditional)	2	sinhala	budhhist	A few times a month	more than once a day	tends to be true	tends to be true	tends to be true	somewhat important	Diploma / Certificate/ Apprenticeship	Non-economic activities (student/income recipient/ pensioner )	300,000 – 399,999	owned	Flat/apartment	5	0	yes	1		1													0	0		1	1	1	1	1
271	62.2313	0	married (traditional)	3	Muslim	islam	once a week	daily	definitely true for me	definitely true for me	definitely true for me	very important	Completed GCE AL	Non-economic activities (student/income recipient/ pensioner )	700,000 – 799,999	owned	Single house	6	0	yes															1	0	0		1	1	1	1	1
272	64.6133	female	married (traditional)	0	Sri Lankan Tamil	other christian	once a week	daily	definitely true for me	definitely true for me	definitely true for me	very important	Diploma / Certificate/ Apprenticeship	Private sector employee	Prefer not answer	owned	Flat/apartment	6	0	0														1		0	0		1	1	1	1	1
273	48.3313	female	married (traditional)	0	Sri Lankan Tamil	other christian	once a week	two or more times a week	definitely true for me	definitely true for me	definitely true for me	very important	Completed GCE AL	Government employee	500,000 – 599,999	Rented	Flat/apartment	2	yes	yes															1	1	1		1	1	1	1	2
274	60.9418	0	married (traditional)	4	Sri Lankan Tamil	romancatholic	once a week	rarely or never	tends to be true	tends to be true	tends to be true	somewhat important	Completed GCE AL	Non-economic activities (student/income recipient/ pensioner )	500,000 – 599,999	Rented	Flat/apartment	6	yes	yes	1		1													0	0		1	1	1	1	1
275	79.2909	0	married (traditional)	1	other	budhhist	A few times a year	more than once a day	tends to be true	definitely true for me	definitely true for me	very important	Completed GCE AL	Non-economic activities (student/income recipient/ pensioner )	300,000 – 399,999	owned	Single house	3	yes	yes	1							1						1		1	0		1	1	1	2	1
276	55.1869	0	married (traditional)	3	Muslim	islam	more than once week	rarely or never	definitely true for me	definitely true for me	definitely true for me	very important	Completed GCE AL	Non-economic activities (student/income recipient/ pensioner )	Above 800,000	owned	Single house	4	yes	yes															1	0	0		1	1	1	1	2
277	45.9165	0	married (traditional)	1	Sri Lankan Tamil	hindu	once a week	daily	definitely true for me	definitely true for me	definitely true for me	very important	Completed GCE AL	Own account worker	300,000 – 399,999	Rented	Single house	3	0	yes															1	1	0		1	1	1	2	2
278	67.9179	female	widow	3	sinhala	budhhist	more than once week	more than once a day	definitely true for me	definitely true for me	definitely true for me	very important	Completed GCE OL	Non-economic activities (student/income recipient/ pensioner )	400,000 – 499,999	owned	Single house	5	0	0	1													1		0	0		2	1	1	2	2
279	58.7187	0	married (traditional)	0	Sri Lankan Tamil	hindu	never	rarely or never	unsure	unsure	unsure	not at all important	Completed GCE AL	Non-economic activities (student/income recipient/ pensioner )	400,000 – 499,999	owned	Flat/apartment	4	yes	yes	1															1	0		1	1	1	1	1
280	79.5428	0	married (traditional)	2	Sri Lankan Tamil	hindu	once a year or less	daily	definitely true for me	definitely true for me	definitely true for me	somewhat important	Completed GCE AL	Non-economic activities (student/income recipient/ pensioner )	600,000 – 699,999	owned	Flat/apartment	6	0	0	1		1													1	0		1	1	1	1	1
281	40.9719	0	married (traditional)	2	sinhala	budhhist	once a week	daily	definitely true for me	definitely true for me	definitely true for me	very important	Diploma / Certificate/ Apprenticeship	Employer	Above 800,000	owned	Single house	4	yes	yes															1	0	0		1	1	1	1	1
282	32.0301	female	never married	0	sinhala	budhhist	A few times a month	rarely or never	tends to be true	tends to be true	tends to be true	somewhat important	Degree	Government employee	Above 800,000	owned	Flat/apartment	5	yes	yes															1	0	0		1	1	1	1	2
283	68.6927	0	married (traditional)	1	sinhala	budhhist	A few times a month	more than once a day	definitely true for me	definitely true for me	definitely true for me	very important	Completed GCE OL	Non-economic activities (student/income recipient/ pensioner )	300,000 – 399,999	owned	Single house	3	0	0	1		1					1								3	2		2		1	2	2
284	20.731	female	married (traditional)	0	sinhala	budhhist	more than once week	more than once a day	definitely true for me	definitely true for me	definitely true for me	very important	Completed GCE AL	Non-economic activities (student/income recipient/ pensioner )	300,000 – 399,999	Owned with a mortgage	Single house	3	0	yes															1	1	1		1	1	1	1	1
285	73.1116	female	never married	0	sinhala	romancatholic	more than once week	more than once a day	definitely true for me	definitely true for me	definitely true for me	very important	Completed GCE OL	Non-economic activities (student/income recipient/ pensioner )	500,000 – 599,999	owned	Flat/apartment	4	yes	0	1															0	0		1	1	1	2	1
286	18.861	female	never married	0	other	islam	once a year or less	more than once a day	definitely true for me	definitely true for me	definitely true for me	very important	Completed GCE AL	Non-economic activities (student/income recipient/ pensioner )	300,000 – 399,999	other	Flat/apartment	4	yes	yes															1	4	1		1	1	1	1	1
287	28.5777	0	never married	0	Sri Lankan Tamil	other christian	once a week	daily	definitely true for me	definitely true for me	definitely true for me	very important	Diploma / Certificate/ Apprenticeship	Non-economic activities (student/income recipient/ pensioner )	300,000 – 399,999	Rented	Flat/apartment	2	yes	yes											1					0	0		1	1	1	1	2
288	70.9459	0	married (traditional)	2	sinhala	budhhist	more than once week	more than once a day	definitely true for me	definitely true for me	definitely true for me	very important	Completed GCE OL	Non-economic activities (student/income recipient/ pensioner )	Prefer not answer	owned	Flat/apartment	2	yes	yes	1	1						1								1	2		1	1	1	2	2
289	24.5311	0	married (registered)	0	Sri Lankan Tamil	hindu	A few times a month	daily	unsure	unsure	unsure	somewhat important	Diploma / Certificate/ Apprenticeship	Private sector employee	700,000 – 799,999	owned	Single house	4	yes	0															1	0	0		1	1	1	1	1
290	68.7693	0	married (traditional)	2	sinhala	budhhist	once a week	more than once a day	definitely true for me	definitely true for me	definitely true for me	very important	Completed GCE OL	Non-economic activities (student/income recipient/ pensioner )	Prefer not answer	owned	Single house	2	0	0				1												3	2		1	1	1	2	1
291	64.0219	0	married (traditional)	5	Muslim	islam	more than once week	daily	definitely true for me	definitely true for me	definitely true for me	very important	Completed GCE OL	Non-economic activities (student/income recipient/ pensioner )	Prefer not answer	owned	Flat/apartment	9	yes	0			1					1				1				1	0		2	1	1	2	1
292	60.9117	female	married (traditional)	1	sinhala	budhhist	more than once week	more than once a day	definitely true for me	definitely true for me	definitely true for me	very important	Completed GCE OL	Non-economic activities (student/income recipient/ pensioner )	Prefer not answer	owned	Single house	3	0	0														1		0	0	1	1	1	1	2	1
293	25.2047	female	married (traditional)	1	sinhala	budhhist	A few times a month	more than once a day	definitely true for me	definitely true for me	definitely true for me	very important	Completed GCE OL	Non-economic activities (student/income recipient/ pensioner )	200,000 – 299,999	owned	Flat/apartment	4	0	0															1	1	0		1	1	1	2	2
294	50.6749	female	never married	0	sinhala	budhhist	A few times a month	more than once a day	definitely true for me	definitely true for me	definitely true for me	very important	Completed GCE AL	Non-economic activities (student/income recipient/ pensioner )	Prefer not answer	owned	Single house	2	0	0															1	1	0		1	1	1	1	1
295	22.8474	0	never married	0	Muslim	islam	once a week	daily	definitely true for me	definitely true for me	definitely true for me	very important	Completed GCE OL	Private sector employee	200,000 – 299,999	owned	Single house	4	yes	yes															1	0	0		1	1	1	1	1
296	41.2129	0	married (traditional)	1	sinhala	budhhist	A few times a year	rarely or never	tends not to be true	tends not to be true	tends not to be true	only a little important	Diploma / Certificate/ Apprenticeship	Government employee	Prefer not answer	other	Single house	3	0	0															1	0	0		1	1	1	2	2
297	35.7372	0	married (traditional)	1	Sri Lankan Tamil	budhhist	A few times a month	rarely or never	tends not to be true	tends to be true	tends to be true	somewhat important	Completed GCE AL	Private sector employee	Prefer not answer	owned	Single house	5	0	yes															1	1	0		1	1	1	1	1
298	59.488	female	divorced	1	sinhala	budhhist	A few times a month	more than once a day	definitely true for me	definitely true for me	definitely true for me	very important	Completed GCE AL	Non-economic activities (student/income recipient/ pensioner )	400,000 – 499,999	owned	Single house	1	0	0															1	2	0		1	1	1	1	1
299	40.9856	0	married (traditional)	2	Muslim	islam	once a week	more than once a day	definitely true for me	definitely true for me	definitely true for me	very important	Completed GCE AL	Private sector employee	Above 800,000	Rented	Flat/apartment	4	yes	yes															1	0	0		1	1	1	1	1
300	51.2088	0	married (traditional)	2	sinhala	budhhist	A few times a year	rarely or never	tends to be true	tends to be true	tends to be true	somewhat important	Degree	Government employee	Above 800,000	owned	Single house	4	yes	yes	1															0	0		1	1	1	2	2
301	24.9418	female	never married	0	sinhala	budhhist	A few times a month	rarely or never	definitely true for me	definitely true for me	definitely true for me	very important	Diploma / Certificate/ Apprenticeship	Government employee	400,000 – 499,999	owned	Single house	4	yes	yes															1	0	0		1	1	1	1	2
302	66.2587	0	married (traditional)	2	sinhala	budhhist	once a week	daily	definitely true for me	definitely true for me	definitely true for me	very important	Completed GCE AL	Non-economic activities (student/income recipient/ pensioner )	200,000 – 299,999	Rented	Single house	4	yes	0															1	0	0		1	1	1	1	1
303	43.3566	female	married (registered)	2	sinhala	budhhist	once a week	daily	tends to be true	definitely true for me	definitely true for me	very important	Completed GCE OL	Non-economic activities (student/income recipient/ pensioner )	200,000 – 299,999	owned	Single house	2	0	0															1	1	0		1	1	1	1	1
304	44.4381	0	married (registered)	3	sinhala	budhhist	A few times a month	daily	tends to be true	tends to be true	tends to be true	somewhat important	Completed GCE OL	Government employee	200,000 – 299,999	owned	Single house	5	0	0															1	0	0		1	1	1	1	1
305	27.1513	female	married (registered)	0	sinhala	romancatholic	once a week	daily	tends to be true	definitely true for me	definitely true for me	very important	Degree	Government employee	300,000 – 399,999	owned	Single house	4	0	yes															1	1	0		1	1	1	1	1
306	44.5804	female	married (registered)	2	sinhala	budhhist	A few times a month	two or more times a week	tends to be true	tends to be true	tends to be true	somewhat important	Up to grade 8	Non-economic activities (student/income recipient/ pensioner )	200,000 – 299,999	owned	Single house	6	0	0															1	0	0		1	1	1	1	1
307	54.0452	female	married (registered)	2	sinhala	budhhist	more than once week	daily	definitely true for me	definitely true for me	definitely true for me	very important	Up to grade 8	Non-economic activities (student/income recipient/ pensioner )	200,000 – 299,999	owned	Single house	5	0	0	1															0	1		1	1	1	1	1
308	54.0041	female	married (registered)	1	sinhala	islam	once a week	daily	definitely true for me	definitely true for me	definitely true for me	very important	Up to grade 8	Non-economic activities (student/income recipient/ pensioner )	200,000 – 299,999	owned	Single house	3	0	0															1	0	1		1	1	1	1	1
309	49.9521	female	married (registered)	3	sinhala	budhhist	more than once week	daily	definitely true for me	definitely true for me	definitely true for me	very important	Completed GCE OL	Non-economic activities (student/income recipient/ pensioner )	300,000 – 399,999	owned	Single house	6	0	0														1		0	0		2	1	1	2	1
310	27.77	0	never married	0	sinhala	budhhist	A few times a month	once a week	tends to be true	tends to be true	tends to be true	somewhat important	Completed GCE AL	Non-economic activities (student/income recipient/ pensioner )	400,000 – 499,999	owned	Single house	6	0	yes															1	0	0		1	1	1	1	1
311	51.332	0	married (registered)	0	sinhala	budhhist	A few times a month	once a week	tends to be true	tends to be true	tends to be true	somewhat important	Completed GCE OL	Non-economic activities (student/income recipient/ pensioner )	300,000 – 399,999	owned	Single house	3	0	0															1	0	0		1	1	1	1	1
312	34.0534	female	married (registered)	3	sinhala	budhhist	A few times a month	daily	tends to be true	definitely true for me	definitely true for me	somewhat important	Completed GCE OL	Non-economic activities (student/income recipient/ pensioner )	200,000 – 299,999	owned	Single house	7	0	0															1	0	1		1	1	1	1	1
313	42.2751	female	married (registered)	2	sinhala	budhhist	A few times a month	daily	definitely true for me	definitely true for me	definitely true for me	very important	Completed GCE OL	Non-economic activities (student/income recipient/ pensioner )	200,000 – 299,999	owned	Single house	5	0	0															1	0	1		1	1	1	1	1
314	32.0055	female	married (registered)	1	sinhala	budhhist	A few times a month	daily	tends to be true	tends to be true	tends to be true	somewhat important	Completed GCE OL	Non-economic activities (student/income recipient/ pensioner )	300,000 – 399,999	owned	Single house	3	0	0															1	0	1		1	1	1	1	1
315	29.3744	female	married (registered)	2	sinhala	budhhist	A few times a month	daily	tends to be true	tends to be true	definitely true for me	somewhat important	Completed GCE OL	Non-economic activities (student/income recipient/ pensioner )	200,000 – 299,999	owned	Single house	4	0	yes															1	0	0		1	1	1	1	1
316	33.0924	0	married (registered)	2	sinhala	budhhist	A few times a month	daily	unsure	tends to be true	tends to be true	somewhat important	Completed GCE OL	Own account worker	200,000 – 299,999	owned	Single house	5	yes	0															1	0	0		1	1	1	1	1
317	19.4387	female	never married	0	sinhala	budhhist	A few times a month	daily	tends to be true	tends to be true	tends to be true	somewhat important	Completed GCE AL	Non-economic activities (student/income recipient/ pensioner )	300,000 – 399,999	owned	Single house	6	0	yes											1					4	0		1	1	1	1	1
318	53.7604	female	never married	4	sinhala	budhhist	once a week	daily	definitely true for me	definitely true for me	definitely true for me	very important	Completed GCE OL	Non-economic activities (student/income recipient/ pensioner )	200,000 – 299,999	owned	Single house	2	0	0															1	0	0	1	1	1	1	2	2
319	47.6824	female	married (registered)	2	sinhala	budhhist	A few times a month	daily	tends to be true	definitely true for me	definitely true for me	very important	Completed GCE AL	Government employee	500,000 – 599,999	owned	Single house	5	0	yes															1	1	0		1	1	1	1	1
320	37.6673	female	married (registered)	3	sinhala	budhhist	A few times a month	daily	tends to be true	definitely true for me	definitely true for me	very important	Up to grade 8	Own account worker	300,000 – 399,999	owned	Single house	5	0	0															1	2	0		1	1	1	1	2
321	23.7454	0	never married	0	sinhala	budhhist	A few times a month	daily	unsure	definitely true for me	definitely true for me	very important	Completed GCE OL	Family worker (help with family business/industry)		owned	Single house	3	0	0															1	0	1		1	1	1	1	1
322	29.9302	female	married (registered)	2	sinhala	budhhist	A few times a month	A few times a month	tends not to be true	definitely true for me	definitely true for me	very important	Completed GCE OL	Family worker (help with family business/industry)	Prefer not answer	owned	Single house	3	0	0															1	0	1		1	1	1	1	1
323	39.5127	female	married (registered)	2	sinhala	budhhist	A few times a month	daily	tends to be true	definitely true for me	definitely true for me	somewhat important	Completed GCE OL	Non-economic activities (student/income recipient/ pensioner )	300,000 – 399,999	owned	Single house	5	yes	0			1													1	0		1	1	1	1	1
324	25.911	female	married (registered)	1	sinhala	budhhist	once a week	daily	tends to be true	definitely true for me	tends to be true	somewhat important	Completed GCE OL	Non-economic activities (student/income recipient/ pensioner )	300,000 – 399,999	owned	Single house	4	0	0															1	0	1	1	1	1	1	1	1
325	24.4161	female	married (registered)	1	sinhala	budhhist	A few times a month	daily	tends to be true	tends to be true	tends to be true	somewhat important	Completed GCE OL	Non-economic activities (student/income recipient/ pensioner )	200,000 – 299,999	owned	Single house	3	0	0															1	1	0		1	1	1	1	1
326	32.2081	female	married (registered)	0	sinhala	budhhist	A few times a month	daily	tends to be true	definitely true for me	definitely true for me	very important	Completed GCE OL	Non-economic activities (student/income recipient/ pensioner )	300,000 – 399,999	owned	Single house	3	0	0															1	8	0		1	1	1	1	1
327	19.0253	female	never married	0	sinhala	budhhist	once a week	daily	tends to be true	tends to be true	tends to be true	somewhat important	Completed GCE AL	Non-economic activities (student/income recipient/ pensioner )	Prefer not answer	owned	Single house	6	0	yes															1	1	0		1	1	1	1	1
328	45.9275	female	married (registered)	3	sinhala	budhhist	once a week	daily	unsure	definitely true for me	definitely true for me	very important	Completed GCE OL	Non-economic activities (student/income recipient/ pensioner )	200,000 – 299,999	owned	Single house	5	0	0				1										1		1	0		1	1	1	1	1
329	26.2998	female	married (registered)	1	sinhala	islam	once a week	more than once a day	definitely true for me	definitely true for me	definitely true for me	very important	Completed GCE OL	Non-economic activities (student/income recipient/ pensioner )	300,000 – 399,999	owned	Single house	3	0	0											1					1	1		1	1	1	1	1
330	38.0342	female	married (registered)	2	sinhala	budhhist	once a week	daily	tends to be true	definitely true for me	definitely true for me	very important	Up to grade 8	Non-economic activities (student/income recipient/ pensioner )	300,000 – 399,999	owned	Single house	4	0	0															1	1	0		1	1	1	1	1
331	24.8871	0	never married	0	sinhala	budhhist	A few times a month	daily	unsure	definitely true for me	definitely true for me	very important	Completed GCE OL	Private sector employee	Prefer not answer	owned	Single house	3	0	yes															1	0	1		1	1	1	1	1
332	55.9069	female	married (registered)	4	sinhala	budhhist	A few times a month	daily	definitely true for me	definitely true for me	definitely true for me	very important	Completed GCE OL	Non-economic activities (student/income recipient/ pensioner )	Prefer not answer	owned	Single house	3	0	0															1	2	0		1	1	1	1	1
333	19.8275	0	never married	0	sinhala	budhhist	once a week	daily	definitely true for me	definitely true for me	definitely true for me	very important	Completed GCE OL	Non-economic activities (student/income recipient/ pensioner )	100,000 – 199,999	owned	Single house	3	yes	yes															1	0	0		1	1	1	1	1
334	52.2409	0	married (registered)	2	sinhala	budhhist	A few times a month	daily	tends to be true	definitely true for me	definitely true for me	very important	Completed GCE AL	Government employee	300,000 – 399,999	owned	Flat/apartment	4	0	0															1	0	0		1	1	1	1	1
335	22.1766	0	never married	0	Muslim	islam	once a week	daily	definitely true for me	definitely true for me	definitely true for me	very important	Degree	Non-economic activities (student/income recipient/ pensioner )	Prefer not answer	owned	Flat/apartment	3	yes	yes															1	1	0		1	1	1	1	1
336	54.4887	0	married (registered)	1	sinhala	budhhist	A few times a year	rarely or never	tends to be true	tends to be true	tends to be true	somewhat important	Up to grade 8	Private sector employee	Prefer not answer	owned	Hut/ Shanty	3	0	0															1	0	0		1	1	1	1	1
337	58.9131	female	married (registered)	3	sinhala	budhhist	A few times a year	daily	tends to be true	definitely true for me	definitely true for me	very important	Up to grade 8	Non-economic activities (student/income recipient/ pensioner )	300,000 – 399,999	owned	Single house	2	0	0	1					1		1			1			1		1	0		2	2	2	2	2
338	80.6817	0	married (registered)	6	sinhala	budhhist	once a week	daily	tends to be true	definitely true for me	definitely true for me	very important	Degree	Private sector employee	300,000 – 399,999	owned	Single house	3	yes	yes															1	0	0		1	1	1	1	1
339	87.4278	female	married (registered)	8	sinhala	other christian	once a week	daily	definitely true for me	definitely true for me	definitely true for me	very important	Up to grade 8	Non-economic activities (student/income recipient/ pensioner )	Prefer not answer	owned	Flat/apartment	3	yes	0	1		1					1	1					1		1	0		1	1	1	1	1
340	51.0554	female	married (registered)	2	sinhala	budhhist	once a week	daily	tends to be true	definitely true for me	definitely true for me	very important	Completed GCE AL	Non-economic activities (student/income recipient/ pensioner )	Above 800,000	owned	Flat/apartment	4	0	0								1						1		0	2		1	1	1	1	1
341	35.2909	0	married (registered)	2	Muslim	islam	once a week	daily	definitely true for me	definitely true for me	definitely true for me	very important	Degree	Private sector employee	500,000 – 599,999	Rented	Single house	4	yes	yes											1			1		0	1		1	1	1	2	2
342	65.2457	0	never married	0	sinhala	budhhist	once a week	daily	definitely true for me	definitely true for me	definitely true for me	very important	Degree	Non-economic activities (student/income recipient/ pensioner )	200,000 – 299,999	owned	Single house	5	yes	0															1	0	0		1	1	1	1	1
343	59.3183	female	married (registered)	2	sinhala	romancatholic	once a week	daily	definitely true for me	definitely true for me	definitely true for me	very important	Completed GCE AL	Non-economic activities (student/income recipient/ pensioner )	300,000 – 399,999	owned	Flat/apartment	4	yes	yes														1		0	0		1	1	1	1	1
344	49.0185	female	married (registered)	3	sinhala	budhhist	A few times a month	daily	tends to be true	definitely true for me	definitely true for me	very important	Completed GCE OL	Non-economic activities (student/income recipient/ pensioner )	400,000 – 499,999	Rented	Single house	4	0	0															1	0	0		1	1	1	2	1
345	29.525	female	married (registered)	1	sinhala	budhhist	once a week	daily	tends to be true	definitely true for me	definitely true for me	very important	Completed GCE OL	Non-economic activities (student/income recipient/ pensioner )	300,000 – 399,999	other	Single house	2	yes	yes															1	0	0		1	1	1	1	1
346	57.065	female	married (registered)	2	sinhala	budhhist	A few times a month	rarely or never	unsure	definitely true for me	definitely true for me	somewhat important	Completed GCE OL	Non-economic activities (student/income recipient/ pensioner )	Prefer not answer	owned	Single house	4	yes	yes				1												0	1		1	1	1	2	1
347	69.6153	0	married (registered)	4	sinhala	budhhist	A few times a month	daily	tends to be true	definitely true for me	definitely true for me	very important	Up to grade 8	Non-economic activities (student/income recipient/ pensioner )	100,000 – 199,999	owned	Hut/ Shanty	2	0	0			1								1					1	0		1	1	1	1	1
348	73.4264	female	married (registered)	3	sinhala	budhhist	A few times a month	daily	definitely true for me	definitely true for me	definitely true for me	somewhat important	Completed GCE OL	Non-economic activities (student/income recipient/ pensioner )	Prefer not answer	owned	Single house	5	0	0	1		1											1		3	0		2	1	2	2	2
349	62.6913	female	married (registered)	2	sinhala	budhhist	A few times a month	daily	definitely true for me	definitely true for me	definitely true for me	very important	Completed GCE OL	Non-economic activities (student/income recipient/ pensioner )	Prefer not answer	owned	Single house	2	yes	0															1	0	0		1	1	1	1	1
350	66.7625	0	married (registered)	5	sinhala	budhhist	A few times a month	daily	definitely true for me	definitely true for me	definitely true for me	very important	Up to grade 8	Non-economic activities (student/income recipient/ pensioner )	100,000 – 199,999	owned	Single house	2	0	0															1	4	0		1	1	1	1	2
351	60.2519	female	married (registered)	2	sinhala	budhhist	A few times a month	daily	tends to be true	definitely true for me	definitely true for me	very important	Completed GCE AL	Non-economic activities (student/income recipient/ pensioner )	200,000 – 299,999	owned	Single house	6	0	0														1		1	0		2	1	2	2	1
352	70.1684	0	married (registered)	2	sinhala	budhhist	A few times a month	daily	tends to be true	definitely true for me	definitely true for me	very important	Completed GCE OL	Non-economic activities (student/income recipient/ pensioner )	100,000 – 199,999	owned	Single house	7	0	0	1															1	0		1	1	1	1	1
353	68.6981	female	married (registered)	4	sinhala	budhhist	A few times a month	more than once a day	definitely true for me	definitely true for me	definitely true for me	very important	Completed GCE AL	Non-economic activities (student/income recipient/ pensioner )	200,000 – 299,999	owned	Single house	3	0	0	1															3	2		2	2	2	3	2
354	57.5688	0	married (registered)	4	sinhala	budhhist	A few times a month	daily	tends to be true	definitely true for me	definitely true for me	very important	Completed GCE OL	Non-economic activities (student/income recipient/ pensioner )	200,000 – 299,999	owned	Single house	6	0	0														1		1	0		2	1	1	2	1
355	58.2998	female	married (registered)	2	sinhala	budhhist	A few times a month	daily	definitely true for me	definitely true for me	definitely true for me	very important	Completed GCE OL	Private sector employee	200,000 – 299,999	owned	Single house	5	0	0															1	0	0		2	1	1	2	1
356		0	married (registered)	2	sinhala	budhhist	more than once week	two or more times a week	tends to be true	definitely true for me	definitely true for me	very important	Up to grade 8	Private sector employee	100,000 – 199,999	owned	Single house	5	yes	0															1	1	1		1	1	1	1	1
357	59.2334	0	married (registered)	2	sinhala	budhhist	A few times a month	daily	unsure	definitely true for me	definitely true for me	very important	Completed GCE AL	Non-economic activities (student/income recipient/ pensioner )	200,000 – 299,999	owned	Single house	6	yes	yes																1	0		1	1	1	2	1
358	36.0739	female	married (registered)	2	sinhala	islam	once a week	daily	tends to be true	definitely true for me	definitely true for me	very important	Up to grade 8	Private sector employee	100,000 – 199,999	owned	Single house	5	0	0															1	0	0		1	1	1	1	1
359	52.9418	female	married (traditional)	2	sinhala	budhhist	more than once week	daily	definitely true for me	definitely true for me	definitely true for me	very important	Completed GCE OL	Non-economic activities (student/income recipient/ pensioner )	100,000 – 199,999	owned	Single house	6	0	0															1	1	0		1	1	1	3	1
360	67.8275	female	married (registered)	3	sinhala	budhhist	A few times a month	more than once a day	tends to be true	definitely true for me	definitely true for me	very important	Up to grade 8	Non-economic activities (student/income recipient/ pensioner )	200,000 – 299,999	owned	Single house	6	0	0															1	1	0	1	2	1	1	2	2
361	53.3771	0	never married	0	sinhala	budhhist	A few times a month	daily	unsure	definitely true for me	definitely true for me	very important	Completed GCE AL	Non-economic activities (student/income recipient/ pensioner )	100,000 – 199,999	owned	Single house	4	0	0															1	0	0		1	1	1	1	1
362	44.1533	female	married (registered)	1	sinhala	budhhist	once a week	daily	definitely true for me	definitely true for me	definitely true for me	very important	Completed GCE AL	Non-economic activities (student/income recipient/ pensioner )	300,000 – 399,999	owned	Single house	2	yes	yes	1															0	0		1	1	1	2	1
363	62.5681	female	married (registered)	5	sinhala	budhhist	A few times a month	daily	unsure	definitely true for me	definitely true for me	very important	Up to grade 8	Non-economic activities (student/income recipient/ pensioner )	100,000 – 199,999	owned	Single house	2	0	0															1	0	0		1	1	1	1	1
364	43.0664	female	married (registered)	3	sinhala	budhhist	A few times a month	daily	definitely true for me	definitely true for me	definitely true for me	very important	Diploma / Certificate/ Apprenticeship	Private sector employee	0-99,999	owned	Single house	5	0	yes															1	0	0		1	1	1	1	1
365	32.1561	female	married (registered)	3	sinhala	budhhist	A few times a year	daily	definitely true for me	definitely true for me	tends to be true	very important	Completed GCE AL		100,000 – 199,999	owned	Single house	5	0	0															1	1	1		1	1	1	1	1
366	21.9713	female	married (registered)	0	sinhala	budhhist	A few times a month	daily	definitely true for me	definitely true for me	tends to be true	only a little important	Completed GCE AL	Non-economic activities (student/income recipient/ pensioner )	0-99,999	owned	Single house	6	0	0															1	0	1		1	1	1	1	1
367	40.104	0	married (registered)	2	sinhala	islam	once a week	more than once a day	definitely true for me	definitely true for me	definitely true for me	very important	Completed GCE OL	Private sector employee	0-99,999	owned	Single house	4	0	0															1	1	0		1	1	1	1	1
368	19.1348	female	never married	0	sinhala	budhhist	A few times a month	daily	tends to be true	tends to be true	tends to be true	somewhat important	Completed GCE AL	Non-economic activities (student/income recipient/ pensioner )	0-99,999	owned	Single house	6	0	yes															1	0	0		1	1	1	1	1
369	60.8761	female	married (registered)	2	sinhala	budhhist	A few times a month	daily	definitely true for me	definitely true for me	definitely true for me	somewhat important	Completed GCE OL	Non-economic activities (student/income recipient/ pensioner )	100,000 – 199,999	owned	Single house	3	0	0	1		1													1	0		2	1	1	2	1
370	42.1273	female	married (registered)	2	sinhala	budhhist	A few times a month	daily	definitely true for me	definitely true for me	definitely true for me	very important	Completed GCE OL	Non-economic activities (student/income recipient/ pensioner )	0-99,999	owned	Flat/apartment	4	yes	0															1	1	1		1	1	1	2	1
371	72.8214	0	married (registered)	4	sinhala	budhhist	A few times a year	daily	definitely true for me	definitely true for me	definitely true for me	very important	Up to grade 8	Private sector employee	0-99,999	owned	Single house	6	0	0	1															1	2		1	1	1	1	1
372	66.4367	female	married (registered)	2	sinhala	islam	once a week	more than once a day	definitely true for me	definitely true for me	definitely true for me	very important	Completed GCE AL	Non-economic activities (student/income recipient/ pensioner )	100,000 – 199,999	owned	Single house	6	0	0	1		1													1	2		2	1	1	2	1
373	62.0808	female	married (registered)	3	sinhala	budhhist	A few times a year	daily	definitely true for me	definitely true for me	definitely true for me	very important	Completed GCE OL	Non-economic activities (student/income recipient/ pensioner )	0-99,999	owned	Single house	2	0	0															1	0	0		1	1	1	1	1
374	58.3737	female	married (registered)	3	sinhala	budhhist	A few times a month	daily	definitely true for me	definitely true for me	definitely true for me	very important	Up to grade 8	Non-economic activities (student/income recipient/ pensioner )	0-99,999	owned	Single house	4	0	0															1	0	0		1	1	1	1	1
375	32.6571	female	married (registered)	2	sinhala	budhhist	A few times a month	daily	definitely true for me	tends to be true	tends to be true	somewhat important	Completed GCE AL	Non-economic activities (student/income recipient/ pensioner )	0-99,999	owned	Single house	0	yes	yes															1	2	0		1	1	1	1	1
376	57.0212	0	married (registered)	1	sinhala	budhhist	A few times a month	daily	definitely true for me	definitely true for me	definitely true for me	very important	Completed GCE OL	Private sector employee	0-99,999	owned	Flat/apartment	2	0	0															1	1	0		1	1	1	1	1
377	58.0616	female	married (registered)	4	sinhala	budhhist	A few times a year	daily	definitely true for me	definitely true for me	definitely true for me	very important	Completed GCE OL	Government employee	100,000 – 199,999	owned	Flat/apartment	3	yes	0															1	0	0		1	1	1	1	1
378		female	married (registered)	2	sinhala	budhhist	A few times a year	daily	definitely true for me	definitely true for me	definitely true for me	very important	Completed GCE OL	Own account worker	100,000 – 199,999	owned	Single house	5	0	0	1															1	0		1	1	1	1	1
379	56.1588	female	married (registered)	0	sinhala	budhhist	A few times a month	daily	definitely true for me	definitely true for me	definitely true for me	very important	Completed GCE OL	Non-economic activities (student/income recipient/ pensioner )	0-99,999	owned	Single house	2	0	0															1	1	0		1	1	1	1	1
380	42.6311	female	married (registered)	2	sinhala	budhhist	A few times a year	daily	definitely true for me	tends to be true	tends to be true	not at all important	Completed GCE AL	Non-economic activities (student/income recipient/ pensioner )	100,000 – 199,999	owned	Single house	4	0	0															1	0	0		1	1	1	1	1
381	59.6167	female	married (registered)	4	sinhala	budhhist	A few times a year	daily	definitely true for me	definitely true for me	definitely true for me	very important	Up to grade 8	Own account worker	100,000 – 199,999	owned	Single house	4	0	0	1															1	0		1	1	1	1	1
382	33.7659	female	married (registered)	2	sinhala	budhhist	A few times a month	daily	definitely true for me	definitely true for me	definitely true for me	very important	Completed GCE AL	Non-economic activities (student/income recipient/ pensioner )	0-99,999	owned	Single house	4	0	0	1															5	0		1	1	1	1	1
383	75.9124	0	married (registered)	3	sinhala	budhhist	A few times a year	daily	definitely true for me	definitely true for me	definitely true for me	very important	Up to grade 8	Non-economic activities (student/income recipient/ pensioner )	0-99,999	owned	Single house	1	0	0															1	0	0		1	1	1	1	1
384	74.0479	female	married (registered)	4	sinhala	budhhist	A few times a year	daily	definitely true for me	definitely true for me	definitely true for me	very important	Completed GCE OL	Non-economic activities (student/income recipient/ pensioner )	100,000 – 199,999	owned	Single house	7	0	0	1															1	0		1	1	1	1	1
385	67.6824	female	married (registered)	3	sinhala	budhhist	A few times a month	daily	tends to be true	definitely true for me	definitely true for me	very important	Completed GCE OL	Non-economic activities (student/income recipient/ pensioner )	0-99,999	owned	Single house	5	0	0															1	2	0		1	1	1	1	1
386	48.9336	female	married (registered)	4	sinhala	budhhist	A few times a month	daily	definitely true for me	definitely true for me	definitely true for me	very important	Completed GCE AL	Non-economic activities (student/income recipient/ pensioner )	100,000 – 199,999	owned	Flat/apartment	6	yes	yes															1	1	0		2	1	1	2	1
387	69.2594	0	married (registered)	6	sinhala	budhhist	A few times a month	daily	definitely true for me	definitely true for me	definitely true for me	very important	Completed GCE OL	Non-economic activities (student/income recipient/ pensioner )	0-99,999	owned	Single house	8	0	0															1	1	3		1	1	1	1	1
388	60.1533	0	married (registered)	2	sinhala	budhhist	A few times a year	daily	definitely true for me	tends to be true	tends to be true	somewhat important	Completed GCE OL	Private sector employee	100,000 – 199,999	owned	Flat/apartment	1	0	yes	1															0	0		1	1	1	1	1
389	79.707	female	married (registered)	2	sinhala	budhhist	A few times a month	more than once a day	tends to be true	definitely true for me	definitely true for me	very important	Diploma / Certificate/ Apprenticeship	Non-economic activities (student/income recipient/ pensioner )	400,000 – 499,999	owned	Single house	5	0	0	1															1	0		1	1	1	1	1
390	56.4627	female	married (registered)	5	sinhala	budhhist	A few times a month	daily	definitely true for me	definitely true for me	definitely true for me	very important	Up to grade 8	Non-economic activities (student/income recipient/ pensioner )	100,000 – 199,999	owned	Single house	7	0	0														1		0	0		2	1	1	2	1
391	18.1328	female	never married	0	sinhala	budhhist	more than once week	two or more times a week	tends to be true	definitely true for me	definitely true for me	very important	Completed GCE OL		100,000 – 199,999	owned	Single house	5	0	yes															1	0	0		1	1	1	1	1
392	61.4045	0	married (registered)	0	sinhala	budhhist	A few times a month	daily	definitely true for me	definitely true for me	definitely true for me	very important	Up to grade 8	Own account worker	100,000 – 199,999	owned	Single house	5	0	0															1	0	0		1	1	1	1	1
393	59.1431	female	married (registered)	3	sinhala	budhhist	A few times a month	daily	definitely true for me	definitely true for me	definitely true for me	very important	Completed GCE OL	Non-economic activities (student/income recipient/ pensioner )	200,000 – 299,999	owned	Single house	3	0	0	1			1												1	0		1	1	1	1	1
394	28.7776	0	never married	0	sinhala	budhhist	A few times a month	daily	unsure	tends to be true	unsure	only a little important	Completed GCE AL	Private sector employee		owned	Single house	4	0	yes															1	0	0		1	1	1	1	1
395	39.0719	female	married (registered)	2	Muslim	islam	A few times a year	more than once a day	definitely true for me	definitely true for me	definitely true for me	very important	Completed GCE OL		300,000 – 399,999	owned	Single house	5	yes	yes														1		1	0		2	1	1	2	1
396	69.5195	female	married (registered)	1	sinhala	islam	once a year or less	more than once a day	definitely true for me	definitely true for me	definitely true for me	very important	Completed GCE OL	Non-economic activities (student/income recipient/ pensioner )		owned	Single house	2	0	0				1												0	0		1	1	1	1	1
398	79.9699	0	married (registered)	2	sinhala	budhhist	A few times a year	daily	definitely true for me	definitely true for me	definitely true for me	very important	Up to grade 8	Non-economic activities (student/income recipient/ pensioner )	0-99,999	owned	Single house	6	0	0															1	1	0		1	1	1	1	1
399	46.1985	0	married (registered)	3	Muslim	islam	more than once week	daily	definitely true for me	definitely true for me	definitely true for me	very important	Up to grade 8	Own account worker	0-99,999	owned	Single house	5	0	0				1												1	0		1	1	1	1	1
400	55.0746	0	married (registered)	4	Muslim	islam	more than once week	daily	definitely true for me	definitely true for me	definitely true for me	very important	Up to grade 8	Non-economic activities (student/income recipient/ pensioner )	0-99,999	owned	Single house	7	0	0															1	0	0	1	1	1	1	1	1
401	20.9938	female	married (registered)	0	Muslim	islam	once a year or less	daily	definitely true for me	definitely true for me	definitely true for me	very important	Up to grade 8	Non-economic activities (student/income recipient/ pensioner )	100,000 – 199,999	owned	Single house	4	0	yes															1	0	0		1	1	1	1	1
402	70.8775	female	married (registered)	6	Muslim	islam	once a year or less	daily	definitely true for me	definitely true for me	definitely true for me	very important	Never attended	Non-economic activities (student/income recipient/ pensioner )	100,000 – 199,999	owned	Single house	5	0	0															1	0	0		1	1	1	1	1
403	23.8166	female	married (registered)	1	Muslim	islam	A few times a year	more than once a day	definitely true for me	definitely true for me	definitely true for me	very important	Completed GCE OL		Prefer not answer	owned	Single house	5	0	yes															1	0	0		1	1	1	1	1
404	31.6413	0	married (registered)	1	sinhala	budhhist	A few times a month	daily	tends to be true	definitely true for me	definitely true for me	very important	Completed GCE OL	Government employee	200,000 – 299,999	owned	Single house	3	0	yes															1	0	0		1	1	1	1	1
405		female	married (registered)	0	Muslim	islam	once a year or less	daily	definitely true for me	definitely true for me	definitely true for me	very important	Never attended		100,000 – 199,999	owned	Single house	4	0	0	1		1											1		2	0		2	2	2	1	2
406	63.54	0	married (registered)	2	sinhala	budhhist	A few times a month	daily	tends to be true	tends to be true	definitely true for me	very important	Completed GCE OL	Non-economic activities (student/income recipient/ pensioner )	100,000 – 199,999	owned	Single house	3	0	0															1	0	0		1	1	1	1	1
407	18.7433	0	never married	0	sinhala	budhhist	A few times a month	daily					Completed GCE AL	Non-economic activities (student/income recipient/ pensioner )	200,000 – 299,999	owned	Flat/apartment	5	yes	0															1	0	0		1	1	1	1	1
408	19.666	female	never married	0	sinhala	budhhist	A few times a month	daily	tends to be true	definitely true for me	definitely true for me	very important	Completed GCE OL	Non-economic activities (student/income recipient/ pensioner )	200,000 – 299,999	owned	Single house	3	0	yes														1		1	0		1	1	1	1	1
409	55.2608	female	married (registered)	0	sinhala	budhhist	more than once week	two or more times a week	tends to be true	tends to be true	definitely true for me	very important	Up to grade 8	Own account worker	100,000 – 199,999	owned	Single house	2	0	0	1															1	0		1	1	1	1	2
410	38.6338	female	married (traditional)	3	sinhala	budhhist	once a week	daily	definitely true for me	definitely true for me	definitely true for me	very important	Up to grade 8	Non-economic activities (student/income recipient/ pensioner )	0-99,999	owned	Single house	4	0	0														1		1	0		2	1	1	2	1
411	36	0	married (traditional)	1	sinhala	budhhist	once a year or less	rarely or never	unsure	unsure	unsure	only a little important	Never attended	Own account worker	0-99,999	owned	Single house	2	0	0															1	1	0		1	1	1	1	1
412	30.0151	female	married (traditional)	2	sinhala	budhhist	A few times a month	more than once a day	definitely true for me	definitely true for me	definitely true for me	very important	Completed GCE AL	Own account worker	100,000 – 199,999	owned	Single house	4	0	0												1				1	0		1	1	1	1	1
413	27.1786	female	married (traditional)	3	sinhala	budhhist	A few times a month	daily	definitely true for me	definitely true for me	definitely true for me	very important	Up to grade 8	Non-economic activities (student/income recipient/ pensioner )	0-99,999	owned	Single house	7	0	0															1	0	0		1	1	1	1	2
414	71.8412	female	widow	3	sinhala	budhhist	A few times a month	rarely or never	unsure	unsure	unsure	somewhat important	Up to grade 8	Own account worker	0-99,999	owned	Single house	1	0	0														1		0	0		1	1	1	2	2
416	31.3539	female	married (traditional)	2	sinhala	budhhist	A few times a month	daily	definitely true for me	definitely true for me	definitely true for me	very important	Completed GCE OL	Non-economic activities (student/income recipient/ pensioner )	100,000 – 199,999	owned	Single house	4	0	0															1	0	0		1	1	1	2	1
417	49.6783	female	married (traditional)	5	sinhala	budhhist	A few times a month	daily	tends to be true	tends to be true	tends to be true	somewhat important	Up to grade 8	Non-economic activities (student/income recipient/ pensioner )	0-99,999	owned	Single house	8	0	0															1	0	1		2	2	2	2	2
418	32.6461	0	married (traditional)	1	sinhala	budhhist	A few times a year	rarely or never	definitely not true	definitely not true	definitely not true	not at all important	Completed GCE OL	Own account worker	100,000 – 199,999	owned	Single house	3	0	0															1	0	0		1	1	1	1	1
419	31.2827	female	married (traditional)	3	sinhala	budhhist	A few times a month	daily	definitely true for me	definitely true for me	definitely true for me	very important	Never attended	Own account worker	0-99,999	owned	Single house	5	0	0															1	0	1		1	1	1	2	1
420	60.0767	0	married (traditional)	2	sinhala	budhhist	A few times a year	daily	definitely true for me	definitely true for me	definitely true for me	very important	Completed GCE AL	Non-economic activities (student/income recipient/ pensioner )	100,000 – 199,999	owned	Single house	5	0	0	1		1										1			1	0		2	1	1	2	1
421	24.7529	female	married (traditional)	1	sinhala	budhhist	A few times a month	more than once a day	definitely true for me	definitely true for me	definitely true for me	very important	Completed GCE OL	Non-economic activities (student/income recipient/ pensioner )	0-99,999	other	Single house	3	0	0															1	0	0		1	1	1	1	1
422	33.7659	female	married (traditional)	3	sinhala	budhhist	A few times a month	more than once a day	definitely true for me	definitely true for me	definitely true for me	very important	Completed GCE OL	Non-economic activities (student/income recipient/ pensioner )	0-99,999	owned	Single house	5	0	0			1													0	0		1	1	1	2	1
423	55.2635	0	married (traditional)	1	sinhala	budhhist	more than once week	more than once a day	definitely true for me	definitely true for me	definitely true for me	very important	Up to grade 8	Non-economic activities (student/income recipient/ pensioner )	0-99,999	owned	Single house	3	0	0	1		1						1							1	0		2	1	1	2	2
424	37.5496	0	married (traditional)	0	sinhala	budhhist	never	rarely or never	unsure	unsure	unsure	not at all important	Never attended	Own account worker	0-99,999	owned	Single house	2	0	0															1	0	0		1	1	1	1	1
425	56.0986	female	married (traditional)	4	sinhala	budhhist	A few times a year	more than once a day	definitely true for me	definitely true for me	definitely true for me	very important	Completed GCE OL	Non-economic activities (student/income recipient/ pensioner )	100,000 – 199,999	owned	Single house	6	0	0			1	1										1		2	1		1	1	1	2	1
426	30.9131	female	married (traditional)	2	sinhala	budhhist	A few times a month	more than once a day	definitely true for me	definitely true for me	definitely true for me	very important	Completed GCE OL	Non-economic activities (student/income recipient/ pensioner )	100,000 – 199,999	owned	Single house	4	0	0															1	0	0		1	1	1	1	1
427	54.4038	female	married (traditional)	3	sinhala	budhhist	A few times a year	more than once a day	definitely true for me	definitely true for me	definitely true for me	very important	Completed GCE OL	Non-economic activities (student/income recipient/ pensioner )	100,000 – 199,999	owned	Single house	2	yes	0	1													1		1	0		1	1	1	1	1
428	35.0253	female	married (traditional)	2	sinhala	budhhist	A few times a month	daily	definitely true for me	definitely true for me	definitely true for me	very important	Completed GCE AL	Government employee	300,000 – 399,999	owned	Single house	7	0	yes															1	0	0		1	1	1	1	1
429	57.2348	female	married (traditional)	1	sinhala	budhhist	A few times a year	more than once a day	definitely not true	definitely not true	definitely not true	not at all important	Completed GCE OL	Non-economic activities (student/income recipient/ pensioner )	100,000 – 199,999	owned	Flat/apartment	3	0	0															1	0	0		1	1	1	1	1
430	30.5188	female	never married	0	sinhala	budhhist	A few times a month	more than once a day	definitely true for me	definitely true for me	definitely true for me	very important	Completed GCE OL	Own account worker	Prefer not answer	owned	Single house	6	0	0															1	0	0		1	1	1	1	1
431	32.0739	0	married (traditional)	2	sinhala	budhhist	A few times a month	daily	definitely true for me	definitely true for me	definitely true for me	very important	Completed GCE OL	Private sector employee	100,000 – 199,999	owned	Single house	4	0	0															1	0	0	1	1	1	1	1	1
432	75.102	0	married (traditional)	3	sinhala	budhhist	A few times a year	daily	definitely true for me	definitely true for me	definitely true for me	very important	Completed GCE AL	Non-economic activities (student/income recipient/ pensioner )	200,000 – 299,999	owned	Single house	6	yes	0	1		1					1								1	0		2	2	2	1	1
433	49.7057	female	married (traditional)	2	sinhala	other christian	once a week	more than once a day	definitely true for me	definitely true for me	definitely true for me	very important	Completed GCE OL	Non-economic activities (student/income recipient/ pensioner )	Prefer not answer	owned	Single house	4	yes	0															1	1	0		1	1	1	1	1
434	49.2594	0	married (traditional)	2	sinhala	budhhist	A few times a year	daily	tends to be true	tends to be true	tends to be true	somewhat important	Completed GCE AL	Own account worker	Prefer not answer	owned	Single house	4	0	0														1		0	0		1	1	1	1	1
435	63.9398	female	married (traditional)	0	sinhala	budhhist	A few times a month	more than once a day	definitely true for me	definitely true for me	definitely true for me	very important	Degree	Non-economic activities (student/income recipient/ pensioner )	100,000 – 199,999	owned	Single house	4	0	0															1	1	0		1	1	1	1	1
436	29.9986	0	married (traditional)	1	sinhala	budhhist	A few times a year	rarely or never	tends to be true	tends to be true	tends to be true	very important	Up to grade 8	Own account worker	100,000 – 199,999	owned	Single house	4	0	0															1	0	0		1	1	1	1	1
437	48.2163	female	divorced	1	sinhala	budhhist	once a year or less	rarely or never	definitely true for me	definitely true for me	definitely true for me	somewhat important	Up to grade 8	Non-economic activities (student/income recipient/ pensioner )	0-99,999	owned	Single house	2	0	0															1	2	1		1	1	1	2	1
438	59.4031	0	married (traditional)	2	sinhala	budhhist	A few times a month	daily	definitely true for me	definitely true for me	definitely true for me	very important	Never attended	Private sector employee	0-99,999	owned	Single house	2	0	0	1													1		3	2		1	1	1	2	2
439	21.128	female	married (traditional)	1	sinhala	budhhist	A few times a year	rarely or never	definitely true for me	definitely true for me	definitely true for me	very important	Completed GCE OL	Non-economic activities (student/income recipient/ pensioner )	0-99,999	owned	Single house	6	0	0															1	0	0		1	1	1	1	1
440	60.7283	female	widow	1	sinhala	budhhist	A few times a month	more than once a day	definitely true for me	definitely true for me	definitely true for me	very important	Completed GCE OL	Non-economic activities (student/income recipient/ pensioner )	100,000 – 199,999	owned	Single house	2	0	0															1	0	0		1	1	1	1	1
441	69.7468	female	widow	3	sinhala	budhhist	more than once week	more than once a day	definitely true for me	definitely true for me	definitely true for me	very important	Completed GCE OL	Non-economic activities (student/income recipient/ pensioner )	100,000 – 199,999	owned	Single house	4	0	0	1													1		2	1		2	2	2	2	2
442	64.6981	female	never married	0	sinhala	budhhist	A few times a month	daily	definitely true for me	definitely true for me	definitely true for me	very important	Completed GCE AL	Non-economic activities (student/income recipient/ pensioner )	200,000 – 299,999	owned	Single house	3	yes	0				1												1	1		1	1	1	1	1
443	50.6092	female	widow	3	sinhala	budhhist	once a week	more than once a day	definitely true for me	definitely true for me	definitely true for me	very important	Never attended	Non-economic activities (student/income recipient/ pensioner )	0-99,999	owned	Single house	1	0	0					1			1		1				1		1	0		1	1	1	2	2
444	58.486	0	never married	0	sinhala	budhhist	once a year or less	rarely or never	definitely true for me	definitely true for me	definitely true for me	somewhat important	Never attended	Own account worker	0-99,999	owned	Single house	1	0	0														1		1	0		2	1	1	3	3
445	62.1027	0	married (traditional)	0	sinhala	budhhist	A few times a year	daily	definitely true for me	definitely true for me	definitely true for me	very important	Never attended	Own account worker	0-99,999	owned	Single house	2	0	0															1	1	0		1	1	1	2	1
446	64.8871	0	married (traditional)	5	sinhala	budhhist	A few times a month	more than once a day	tends to be true	definitely true for me	definitely true for me	very important	Never attended	Own account worker	100,000 – 199,999	owned	Single house	6	0	0				1												1	0		1	1	1	1	1
447	30.36	0	married (traditional)	2	sinhala	budhhist	A few times a month	daily	definitely true for me	definitely true for me	definitely true for me	very important	Completed GCE OL	Private sector employee	200,000 – 299,999	owned	Single house	7	0	0									1						1	3	0		1	1	1	2	2
448	23.1513	female	married (traditional)	1	sinhala	budhhist	A few times a year	daily	definitely true for me	definitely true for me	definitely true for me	very important	Completed GCE OL	Non-economic activities (student/income recipient/ pensioner )	100,000 – 199,999	owned	Single house	2	0	yes															1	0	0		1	1	1	1	1
449	47.1869	female	widow	1	sinhala	islam	once a week	more than once a day	definitely true for me	definitely true for me	definitely true for me	very important	Completed GCE OL	Private sector employee	0-99,999	owned	Single house	5	0	0															1	2	0		1	1	1	1	1
450	62.9021	female	married (traditional)	3	sinhala	budhhist	A few times a month	daily	definitely true for me	definitely true for me	definitely true for me	very important	Completed GCE OL	Non-economic activities (student/income recipient/ pensioner )	0-99,999	owned	Single house	3	0	0	1							1								0	1		2	1	1	2	1
451		0	widow	5	sinhala	budhhist	A few times a year	more than once a day	definitely true for me	definitely true for me	definitely true for me	very important	Never attended	Non-economic activities (student/income recipient/ pensioner )	100,000 – 199,999	owned	Single house	4	0	0	1		1	1												3	8		2	1	2	2	3
452	46.7214	0	married (traditional)	3	sinhala	budhhist	A few times a month	daily	definitely true for me	definitely true for me	definitely true for me	very important	Up to grade 8	Own account worker	100,000 – 199,999	owned	Single house	8	0	0															1	0	0		2	1	1	2	1
453	50.9404	female	married (traditional)	1	sinhala	budhhist	A few times a month	more than once a day	definitely true for me	definitely true for me	definitely true for me	very important	Completed GCE AL	Non-economic activities (student/income recipient/ pensioner )	100,000 – 199,999	owned	Single house	4	0	0															1	2	0		2	1	1	2	1
454	23.0609	0	never married		sinhala	budhhist	A few times a year	rarely or never	tends to be true	tends to be true	tends to be true	very important	Completed GCE OL	Own account worker	200,000 – 299,999	owned	Single house	5	0	0															1	0	0		1	1	1	1	1
455	52.2902	0	married (traditional)	1	sinhala	budhhist	A few times a month	more than once a day	definitely true for me	definitely true for me	definitely true for me	very important	Completed GCE OL	Private sector employee	300,000 – 399,999	owned	Single house	3	yes	yes															1	1	0		1	1	1	1	1
456	76.1561	0	widow	2	sinhala	budhhist	A few times a year	more than once a day	definitely true for me	definitely true for me	definitely true for me	very important	Degree	Own account worker	Prefer not answer	owned	Single house	4	yes	0	1											1				0	0		1	1	1	1	1
457	44.9281	female	married (traditional)	2	sinhala	budhhist	A few times a year	more than once a day	definitely true for me	definitely true for me	definitely true for me	very important	Degree	Government employee	700,000 – 799,999	owned	Single house	6	yes	yes															1	0	0		1	1	1	1	1
458	33.2567	female	married (traditional)	2	sinhala	budhhist	A few times a year	daily	definitely true for me	definitely true for me	definitely true for me	very important	Completed GCE OL	Non-economic activities (student/income recipient/ pensioner )	600,000 – 699,999	owned	Flat/apartment	4	0	yes				1												0	0		1	1	1	1	1
459	64.2793	female	married (traditional)	3	sinhala	budhhist	A few times a month	more than once a day	definitely true for me	definitely true for me	definitely true for me	very important	Up to grade 8	Non-economic activities (student/income recipient/ pensioner )	100,000 – 199,999	owned	Flat/apartment	2	0	0															1	0	0		1	1	1	2	1
460	59.0965	female	married (traditional)	1	sinhala	budhhist	A few times a year	more than once a day	definitely true for me	definitely true for me	definitely true for me	very important	Completed GCE AL	Non-economic activities (student/income recipient/ pensioner )	200,000 – 299,999	owned	Single house	3	0	0			1											1		1	0		1	1	1	2	2
461	40.4435	female	married (traditional)	2	sinhala	budhhist	once a week	more than once a day	definitely true for me	definitely true for me	definitely true for me	very important	Up to grade 8	Non-economic activities (student/income recipient/ pensioner )	200,000 – 299,999	Rented	Single house	7	0	0															1	3	0		1	1	2	2	2
462	58.9021	0	married (traditional)	2	sinhala	budhhist	A few times a year	daily	definitely true for me	definitely true for me	definitely true for me	very important	Completed GCE OL	Non-economic activities (student/income recipient/ pensioner )	300,000 – 399,999	Owned with a mortgage	Single house	5	0	yes			1											1		1	0		2	1	1	2	1
463	47.3758	0	married (traditional)	2	sinhala	budhhist	more than once week	once a week	definitely true for me	definitely true for me	definitely true for me	very important	Diploma / Certificate/ Apprenticeship	Government employee	300,000 – 399,999	owned	Single house	6	0	yes															1	0	0		1	1	1	1	1
464	41.1034	0	married (traditional)	2	sinhala	budhhist	A few times a year	rarely or never	definitely true for me	definitely true for me	definitely true for me	very important	Completed GCE AL	Employer	300,000 – 399,999	owned	Flat/apartment	4	0	0															1	0	0		1	1	1	2	1
465	49.1335	female	married (traditional)	2	sinhala	budhhist	more than once week	two or more times a week	definitely true for me	definitely true for me	definitely true for me	very important	Completed GCE OL	Employer	300,000 – 399,999	owned	Single house	6	0	yes															1	1	0		2	1	1	2	1
466	52.9719	0	married (traditional)	3	sinhala	budhhist	once a year or less	more than once a day	definitely true for me	definitely true for me	definitely true for me	somewhat important	Completed GCE AL	Government employee	400,000 – 499,999	owned	Single house	5	0	0															1	0	0		1	1	1	2	1
467	42.7652	female	married (traditional)	2	sinhala	budhhist	A few times a year	daily	definitely true for me	definitely true for me	definitely true for me	very important	Completed GCE AL	Non-economic activities (student/income recipient/ pensioner )	300,000 – 399,999	owned	Single house	5	0	yes															1	1	0		1	1	1	1	1
468	40.5941	0	married (traditional)	0	sinhala	budhhist	once a week	more than once a day	definitely true for me	definitely true for me	definitely true for me	very important	Completed GCE OL	Employer	300,000 – 399,999	Owned with a mortgage	Single house	5	0	0															1	0	0		1	1	1	1	1
469	73.3059	female	married (traditional)	3	sinhala	budhhist	more than once week	daily	definitely true for me	definitely true for me	definitely true for me	very important	Completed GCE OL	Non-economic activities (student/income recipient/ pensioner )	300,000 – 399,999	owned	Single house	7	0	0	1															0	1	1	1	1	1	2	1
470	36.3148	0	married (traditional)	1	sinhala	budhhist	A few times a month	more than once a day	tends to be true	tends to be true	tends to be true	very important	Completed GCE OL	Own account worker	300,000 – 399,999	owned	Single house	5	0	yes															1	0	0		1	1	1	1	1
471	55.551	female	married (traditional)	2	sinhala	budhhist	A few times a year	daily	definitely true for me	definitely true for me	definitely true for me	very important	Completed GCE OL	Non-economic activities (student/income recipient/ pensioner )	200,000 – 299,999	owned	Single house	4	yes	0														1		0	1		2	1	1	2	1
472	72.501	0	married (traditional)	3	sinhala	budhhist	more than once week	more than once a day	definitely true for me	definitely true for me	definitely true for me	very important	Completed GCE AL	Non-economic activities (student/income recipient/ pensioner )	300,000 – 399,999	owned	Single house	4	yes	yes	1													1		1	0		1	1	1	1	1
473	32.9966	female	married (traditional)	1	sinhala	budhhist	A few times a year	two or more times a week	definitely true for me	definitely true for me	definitely true for me	very important	Completed GCE AL	Government employee	300,000 – 399,999	owned	Single house	3	0	0															1	2	1		1	1	1	1	1
474	84.8542	0	widow	3	sinhala	budhhist	more than once week	daily	definitely true for me	definitely true for me	definitely true for me	very important	Completed GCE AL	Non-economic activities (student/income recipient/ pensioner )	400,000 – 499,999	owned	Single house	5	0	0															1	2	1		1	1	1	1	1
475	78.976	female	married (registered)	7	sinhala	budhhist	A few times a month	more than once a day	definitely true for me	definitely true for me	definitely true for me	very important	Completed GCE AL	Non-economic activities (student/income recipient/ pensioner )	400,000 – 499,999	owned	Single house	5	yes	0	1		1					1					1			1	1	1	2	2	2	2	1
476	89.5496	female	widow	7	sinhala	budhhist	more than once week	A few times a month	tends to be true	definitely true for me	definitely true for me	very important	Completed GCE AL	Non-economic activities (student/income recipient/ pensioner )	300,000 – 399,999	owned	Single house	3	0	0																2	0		2	1	1	2	2
477	53.3963	0	married (traditional)	2	sinhala	budhhist	A few times a month	daily	definitely true for me	definitely true for me	definitely true for me	very important	Completed GCE AL	Non-economic activities (student/income recipient/ pensioner )	300,000 – 399,999	owned	Single house	3	0	yes														1		1	0		1	1	1	1	1
478	37.5496	female	married (traditional)	2	sinhala	budhhist	once a week	rarely or never	definitely true for me	definitely true for me	definitely true for me	very important	Completed GCE OL	Non-economic activities (student/income recipient/ pensioner )	100,000 – 199,999	owned	Single house	4	yes	yes														1		0	1		1	1	1	1	1
479	31.5975	female	married (traditional)	1	Sri Lankan Tamil	other christian	more than once week	more than once a day	definitely true for me	definitely true for me	definitely true for me	very important	Completed GCE OL	Non-economic activities (student/income recipient/ pensioner )	100,000 – 199,999	owned	Single house	4	0	yes															1	0	0		1	1	1	1	1
480	74.6256	0	married (traditional)	3	sinhala	budhhist	once a year or less	more than once a day	definitely true for me	definitely true for me	definitely true for me	very important	Completed GCE AL	Non-economic activities (student/income recipient/ pensioner )	300,000 – 399,999	Owned with a mortgage	Single house	8	0	0															1	0	1		1	1	1	1	1
481	30.9322	0	married (traditional)	1	sinhala	budhhist	A few times a month	rarely or never	definitely true for me	definitely true for me	definitely true for me	very important	Completed GCE AL	Private sector employee	100,000 – 199,999	owned	Flat/apartment	4	0	yes	1															0	1		1	1	1	1	1
482	25.2211	female	married (traditional)	2	sinhala	budhhist	more than once week	more than once a day	definitely true for me	definitely true for me	definitely true for me	very important	Up to grade 8	Non-economic activities (student/income recipient/ pensioner )	100,000 – 199,999	Owned with a mortgage	Single house	5	0	0															1	0	1		2	1	1	2	1
483	19.0719	0	never married	0	sinhala	budhhist	A few times a month	rarely or never	definitely true for me	definitely true for me	definitely true for me	only a little important	Completed GCE OL	Non-economic activities (student/income recipient/ pensioner )	100,000 – 199,999	owned	Single house	6	0	yes															1	0	0		1	1	1	1	1
484	26.5024	female	married (traditional)	2	sinhala	budhhist	once a year or less	daily	definitely true for me	definitely true for me	definitely true for me	somewhat important	Completed GCE OL	Non-economic activities (student/income recipient/ pensioner )	300,000 – 399,999	Owned with a mortgage	Single house	4	0	0															1	0	1		1	1	1	2	1
485	23.0554	female	never married	0	sinhala	budhhist	A few times a month	daily	definitely true for me	definitely true for me	definitely true for me	very important	Degree	Non-economic activities (student/income recipient/ pensioner )	300,000 – 399,999	owned	Flat/apartment	7	yes	yes															1	1	0		1	1	1	1	1
486	39.6906	0	married (traditional)	0	sinhala	budhhist	once a week	rarely or never	tends to be true	tends to be true	tends to be true	somewhat important	Completed GCE OL	Own account worker	100,000 – 199,999	owned	Single house	6	0	0															1	1	0		1	1	1	1	1
487	34.6092	female	married (traditional)	2	sinhala	budhhist	A few times a month	daily	definitely true for me	definitely true for me	definitely true for me	very important	Completed GCE AL	Non-economic activities (student/income recipient/ pensioner )	200,000 – 299,999	owned	Flat/apartment	1	0	0	0	0													1	0	0		1	1	1	1	1
488	49.7577	female	married (traditional)	1	sinhala	budhhist	A few times a month	more than once a day	definitely true for me	definitely true for me	definitely true for me	very important	Completed GCE AL	Non-economic activities (student/income recipient/ pensioner )	Prefer not answer	owned	Flat/apartment	3	0	0															1	0	0		1	1	1	1	1
489		0	married (traditional)	0	sinhala	budhhist	A few times a month	daily	definitely true for me	definitely true for me	definitely true for me	very important	Completed GCE AL	Private sector employee	100,000 – 199,999	owned	Single house	2	0	0															1	0	0		1	1	1	1	1
490	53.974	female	married (traditional)	2	sinhala	budhhist	A few times a month	more than once a day	definitely true for me	definitely true for me	definitely true for me	very important	Completed GCE OL	Non-economic activities (student/income recipient/ pensioner )	200,000 – 299,999	owned	Single house	6	0	0														1		0	0		1	1	1	1	1
491		female	married (traditional)	0	sinhala	budhhist	more than once week	more than once a day	definitely true for me	definitely true for me	definitely true for me	very important	Degree	Non-economic activities (student/income recipient/ pensioner )	300,000 – 399,999	owned	Single house	4	yes	yes			1													1	0		1	1	1	1	1
492	71.9151	0	married (traditional)	3	sinhala	budhhist	A few times a year	more than once a day	definitely true for me	definitely true for me	definitely true for me	very important	Completed GCE OL	Non-economic activities (student/income recipient/ pensioner )	0-99,999	owned	Single house	2	0	0	1															2	0		1	1	1	1	1
493	32.6461	female	married (traditional)	1	sinhala	budhhist	A few times a month	daily	definitely true for me	definitely true for me	definitely true for me	very important	Completed GCE OL	Non-economic activities (student/income recipient/ pensioner )	400,000 – 499,999	owned	Single house	5	0	yes		1														1	1		2	1	1	2	1
494	28.575	female	married (traditional)	1	sinhala	budhhist	once a week	more than once a day	definitely true for me	definitely true for me	definitely true for me	very important	Degree	Non-economic activities (student/income recipient/ pensioner )	500,000 – 599,999	owned	Single house	0	yes																1	0	0		1	1	1	1	1
495	37.0048	female	married (traditional)	2	sinhala	budhhist	A few times a month	more than once a day	definitely true for me	definitely true for me	definitely true for me	very important	Completed GCE OL	Own account worker	200,000 – 299,999	owned	Single house	6	0	0															1	0	0		1	1	1	1	2
496	57.8371	female	widow	1	sinhala	budhhist	once a week	daily	definitely true for me	definitely true for me	definitely true for me	very important	Completed GCE OL	Non-economic activities (student/income recipient/ pensioner )	Prefer not answer	owned	Single house	1	0	0	1														1	0	0		1	1	1	1	1
497	56.9582	0	married (traditional)	0	sinhala	budhhist	A few times a month	more than once a day	definitely true for me	definitely true for me	definitely true for me	very important	Up to grade 8	Family worker (help with family business/industry)	Prefer not answer	owned	Single house	6	0	0	1														1	0	0		1	1	1	1	1
498	62.6694	female	widow	1	sinhala	budhhist	once a week	more than once a day	definitely true for me	definitely true for me	definitely true for me	very important		Own account worker	400,000 – 499,999	Owned with a mortgage	Single house	1	0	0	0													1		3	0		2	2	2	2	2
499	37.7714	female	married (traditional)	1	sinhala	budhhist	more than once week	more than once a day	definitely true for me	definitely true for me	definitely true for me	very important	Completed GCE AL	Government employee	100,000 – 199,999	owned	Single house	4	0	0														1		0	0		1	1	1	1	1
500	51.0527	female	married (registered)	1	sinhala	budhhist	once a week	daily	tends to be true	tends to be true	tends to be true	somewhat important	Completed GCE OL	Non-economic activities (student/income recipient/ pensioner )	300,000 – 399,999	owned	Single house	7	yes	0															1	0	0		1	1	1	1	1
501	49.5715	0	married (registered)	1	sinhala	budhhist	A few times a month	two or more times a week	unsure	unsure	tends to be true	only a little important	Diploma / Certificate/ Apprenticeship	Government employee	200,000 – 299,999	owned	Single house	4	0	0			1													0	0		1	1	1	1	1
502	73.3744	0	married (registered)	2	sinhala	budhhist	more than once week	daily	definitely true for me	definitely true for me	definitely true for me	very important	Diploma / Certificate/ Apprenticeship	Non-economic activities (student/income recipient/ pensioner )	300,000 – 399,999	owned	Single house	4	0	0	1		1				1							1		1	0		2	1	1	2	1
503	23.2416	female	never married	0	sinhala	budhhist	A few times a month	daily	unsure	tends to be true	tends to be true	somewhat important	Diploma / Certificate/ Apprenticeship	Government employee	Prefer not answer	owned	Single house	3	0	yes															1	0	0		1	1	1	1	1
504	26.7734	female	never married	0	sinhala	budhhist	A few times a month	two or more times a week	unsure	unsure	tends to be true	somewhat important	Completed GCE OL	Non-economic activities (student/income recipient/ pensioner )	Prefer not answer	owned	Single house	4	0	yes															1	2	0		1	1	1	1	1
505	51.0062	female	married (registered)	1	sinhala	budhhist	A few times a month	daily	tends to be true	definitely true for me	definitely true for me	very important	Up to grade 8	Non-economic activities (student/income recipient/ pensioner )	300,000 – 399,999	owned	Single house	6	0	0														1		0	0		1	1	1	1	1
506	31.8549	female	married (registered)	1	sinhala	budhhist	A few times a month	two or more times a week	tends to be true	tends to be true	tends to be true	somewhat important	Degree	Government employee	400,000 – 499,999	owned	Single house	5	0	yes															1	1	1		1	1	1	1	1
507	73.8316	female	married (registered)	7	sinhala	budhhist	A few times a month	daily	definitely true for me	definitely true for me	definitely true for me	very important	Completed GCE OL	Non-economic activities (student/income recipient/ pensioner )	200,000 – 299,999	owned	Single house	4	0	0															1	0	0		2	1	1	2	1
508	67.5921	0	married (registered)	2	sinhala	budhhist	once a week	daily	definitely true for me	definitely true for me	definitely true for me	very important	Completed GCE OL	Own account worker	200,000 – 299,999	owned	Single house	3	0	0															1	0	0		1	1	1	1	1
509	62.7789	0	married (registered)	3	sinhala	budhhist	A few times a month	daily	tends to be true	tends to be true	tends to be true	somewhat important	Completed GCE AL	Family worker (help with family business/industry)	Prefer not answer	owned	Single house	4	0	0	1															1	1		1	1	1	1	1
510	63.332	0	married (registered)	2	sinhala	budhhist	A few times a month	daily	tends to be true	tends to be true	tends to be true	somewhat important	Degree	Government employee	400,000 – 499,999	owned	Single house	4	0	yes															1	1	0		1	1	1	1	1
511	48.6598	0	married (registered)	2	sinhala	budhhist	A few times a month	daily	unsure	unsure	tends to be true	only a little important	Up to grade 8	Own account worker	200,000 – 299,999	owned	Single house	5	0	0															1	0	0		1	1	1	1	1
512	72.0821	female	married (registered)	4	sinhala	budhhist	A few times a month	daily	definitely true for me	definitely true for me	definitely true for me	very important	Diploma / Certificate/ Apprenticeship	Non-economic activities (student/income recipient/ pensioner )	500,000 – 599,999	owned	Single house	6	0	0	1													1		0	0		1	2	1	1	2
513	68.7912	female	married (registered)	6	sinhala	budhhist	more than once week	once a week	tends to be true	definitely true for me	definitely true for me	very important	Up to grade 8	Non-economic activities (student/income recipient/ pensioner )	Prefer not answer	owned	Single house	2	0	0														1		1	3		2	1	2	2	1
514	64.4517	0	married (registered)	3	sinhala	budhhist	A few times a month	daily	unsure	unsure	tends to be true	somewhat important	Completed GCE OL	Non-economic activities (student/income recipient/ pensioner )	400,000 – 499,999	owned	Single house	6	0	0															1	0	0		1	1	1	1	1
515	55.8275	female	married (registered)	3	sinhala	budhhist	A few times a month	daily	tends to be true	tends to be true	definitely true for me	somewhat important	Completed GCE OL	Non-economic activities (student/income recipient/ pensioner )	300,000 – 399,999	owned	Single house	5	0	0														1		1	0		1	1	1	1	1
516	75.3402	0	married (registered)	4	sinhala	budhhist	A few times a month	daily	tends to be true	definitely true for me	definitely true for me	very important	Up to grade 8	Non-economic activities (student/income recipient/ pensioner )	300,000 – 399,999	owned	Flat/apartment	6	0	0														1		1	1		1	1	1	1	1
517	28.2409	female	married (registered)	2	sinhala	budhhist	A few times a month	daily	tends to be true	definitely true for me	definitely true for me	very important	Completed GCE OL	Non-economic activities (student/income recipient/ pensioner )	200,000 – 299,999	owned	Flat/apartment	4	0	0															1	1	0		1	1	1	1	1
518	23.0637	0	married (registered)	0	sinhala	budhhist	once a week	daily	definitely true for me	definitely true for me	definitely true for me	very important	Completed GCE OL	Private sector employee	200,000 – 299,999	owned	Flat/apartment	4	yes	yes															1	0	0		1	1	1	1	1
519	38.2067	female	married (registered)	2	sinhala	budhhist	A few times a month	daily	tends to be true	definitely true for me	definitely true for me	very important	Completed GCE OL	Own account worker	200,000 – 299,999	owned	Single house	4	0	0															1	1	0		1	1	1	1	1
520	24.5804	female	married (registered)	1	sinhala	budhhist	A few times a month	daily	tends to be true	definitely true for me	definitely true for me	very important	Completed GCE OL	Non-economic activities (student/income recipient/ pensioner )	100,000 – 199,999	owned	Single house	7	0	0															1	0	0		1	1	1	1	1
522	48.9856	female	married (registered)	3	sinhala	budhhist	A few times a month	daily	tends to be true	definitely true for me	definitely true for me	very important	Completed GCE AL	Non-economic activities (student/income recipient/ pensioner )	200,000 – 299,999	Rented	Single house	5	0	0			1									1				0	0		1	1	1	1	1
523	44.0986	female	married (registered)	1	sinhala	budhhist	A few times a month	daily	tends to be true	definitely true for me	definitely true for me	very important	Completed GCE AL	Government employee	200,000 – 299,999	owned	Single house	4	0	0															1	0	0		1	1	1	1	1
524	46.2916	0	married (registered)	3	sinhala	budhhist	A few times a month	daily	tends to be true	definitely true for me	tends to be true	somewhat important	Completed GCE OL	Government employee	200,000 – 299,999	owned	Single house	6	0	0															1	1	0		1	1	1	1	1
525	76.5448	0	married (registered)	5	sinhala	budhhist	once a year or less	daily	unsure	unsure	tends to be true	somewhat important	Up to grade 8	Non-economic activities (student/income recipient/ pensioner )	300,000 – 399,999	owned	Single house	7	0	0			1											1		2	0		2	1	2	2	1
526	38.9541	female	married (registered)	2	sinhala	budhhist	A few times a month	daily	tends to be true	definitely true for me	definitely true for me	somewhat important	Completed GCE OL	Non-economic activities (student/income recipient/ pensioner )	300,000 – 399,999	owned	Single house	5	0	0															1	0	0		1	1	1	1	1
527	59.7235	female	never married	0	sinhala	budhhist	A few times a month	daily	tends to be true	tends to be true	tends to be true	somewhat important	Up to grade 8	Government employee	200,000 – 299,999	owned	Single house	5	yes	0															1	2	0		1	1	1	1	1
528	62.4805	0	married (registered)	2	sinhala	budhhist	A few times a year	daily	unsure	unsure	unsure	only a little important	Completed GCE AL	Non-economic activities (student/income recipient/ pensioner )	300,000 – 399,999	owned	Single house	2	0	0															1	0	0		2	1	1	2	1
529	72.95	female	never married	0	sinhala	budhhist	more than once week	daily	tends to be true	definitely true for me	definitely true for me	very important	Completed GCE OL	Non-economic activities (student/income recipient/ pensioner )	100,000 – 199,999	owned	Single house	1	0	0														1		0	0		1	1	1	2	1
530	66.5489	female	married (registered)	3	sinhala	budhhist	A few times a month	daily	definitely true for me	definitely true for me	definitely true for me	very important	Completed GCE OL	Non-economic activities (student/income recipient/ pensioner )	100,000 – 199,999	owned	Single house	2	0	0			1											1		0	2		2	1	1	2	1
531	64.9117	female	married (registered)	1	sinhala	budhhist	A few times a month	daily	tends to be true	definitely true for me	definitely true for me	very important	Completed GCE OL	Own account worker	100,000 – 199,999	owned	Single house	3	0	0	1															1	0		1	1	1	1	1
532	1026.94	0	never married	0	sinhala	budhhist	more than once week	daily	tends to be true	tends to be true	tends to be true	somewhat important	Completed GCE OL	Government employee	300,000 – 399,999	owned	Single house	5	0	yes															1	1	0		1	1	1	1	1
533	68.1752	0	married (registered)	2	sinhala	budhhist	A few times a month	daily	unsure	tends to be true	tends to be true	somewhat important	Completed GCE OL	Non-economic activities (student/income recipient/ pensioner )	200,000 – 299,999	owned	Single house	3	yes	0	1															1	0		1	1	1	2	1
534	23.425	0	never married	0	sinhala	budhhist	A few times a month	two or more times a week	unsure	unsure	tends to be true	somewhat important	Completed GCE AL	Private sector employee	200,000 – 299,999	owned	Single house	4	0	yes															1	0	1		1	1	1	1	1
535	52.4107	female	married (registered)	0	sinhala	budhhist	once a week	daily	tends to be true	definitely true for me	definitely true for me	very important	Up to grade 8	Non-economic activities (student/income recipient/ pensioner )	100,000 – 199,999	owned	Single house	2	0	0														1		1	0		1	1	1	2	1
536	38.9459	female	married (registered)	3	sinhala	budhhist	A few times a month	daily	definitely true for me	definitely true for me	definitely true for me	very important	Completed GCE AL	Government employee	300,000 – 399,999	owned	Single house	6	0	0															1	0	0		1	1	1	1	1
537	57.0787	0	married (registered)	2	sinhala	budhhist	once a week	two or more times a week	tends to be true	tends to be true	tends to be true	somewhat important	Up to grade 8	Own account worker	Prefer not answer	owned	Hut/ Shanty	3	0	0														1		1	1		2	2	2	2	1
538	58.245	0	married (registered)	2	sinhala	budhhist	once a week	more than once a day	definitely true for me	definitely true for me	definitely true for me	very important	Completed GCE OL	Own account worker		owned	Single house	5	0	0														1		0	0		1	1	1	1	1
539	65.7303	female	married (registered)	1	sinhala	budhhist	once a week	daily	definitely true for me	definitely true for me	definitely true for me	very important	Completed GCE AL	Non-economic activities (student/income recipient/ pensioner )	0-99,999	owned	Single house	3	yes	0															1	1	1		1	1	1	1	1
540	81.7796	0	married (registered)	3	sinhala	budhhist	once a week	daily	tends to be true	tends to be true	tends to be true	somewhat important	Completed GCE OL	Non-economic activities (student/income recipient/ pensioner )	0-99,999	owned	Single house	2	0	0	1			1				1								1	3		2	2	2	2	2
541		0	married (registered)	4	sinhala	budhhist	A few times a month	daily	tends to be true	tends to be true	tends to be true		Up to grade 8	Non-economic activities (student/income recipient/ pensioner )	Prefer not answer	owned	Hut/ Shanty	2	0	0							1				1					0	1		2	2	2	2	2
542	27.9206	female	married (registered)	2	sinhala	budhhist	A few times a month	daily	definitely true for me	definitely true for me	definitely true for me	very important	Completed GCE OL	Non-economic activities (student/income recipient/ pensioner )	0-99,999	owned	Single house	4	0	0															1	0	1		1	1	1	1	1
543	44.8268	female	married (registered)	2	sinhala	budhhist	once a week	daily	tends to be true	tends to be true	tends to be true	somewhat important	Completed GCE AL	Own account worker	100,000 – 199,999	owned	Single house	4	0	0															1	0	0		1	1	1	1	1
544	52.7338	female	married (registered)	0	sinhala	budhhist	once a week	daily	definitely true for me	definitely true for me	definitely true for me	very important	Never attended	Non-economic activities (student/income recipient/ pensioner )	0-99,999	owned	Single house	5	0	0	1		1													1	0		1	1	1	1	1
545	24.2136	female	married (registered)	0	sinhala	budhhist	A few times a month	daily	definitely true for me	definitely true for me	definitely true for me	very important	Up to grade 8	Own account worker	100,000 – 199,999	owned	Hut/ Shanty	2	0	0															1	0	0		1	1	1	1	1
546	34.3847	female	married (registered)	2	sinhala	budhhist	A few times a month	daily	tends to be true	tends to be true	tends to be true	somewhat important	Completed GCE OL	Own account worker	0-99,999	owned	Single house	6	0	0															1	0	1	1	1	1	1	1	1
547	64.909	female	married (registered)	4	sinhala	budhhist	A few times a month	daily	definitely true for me	definitely true for me	definitely true for me	very important	Up to grade 8	Non-economic activities (student/income recipient/ pensioner )	100,000 – 199,999	owned	Single house	6	yes	0	1															0	0		1	1	1	2	1
548	68.9801	female	married (registered)	1	sinhala	budhhist	A few times a month	two or more times a week	tends to be true	tends to be true	tends to be true	somewhat important	Completed GCE OL	Non-economic activities (student/income recipient/ pensioner )	100,000 – 199,999	owned	Single house	5	0	0															1	1	0		1	1	1	2	1
549	44.6708	female	married (registered)	1	sinhala	budhhist	A few times a month	daily	tends to be true	tends to be true	tends to be true	somewhat important	Up to grade 8	Non-economic activities (student/income recipient/ pensioner )	0-99,999	owned	Hut/ Shanty	5	0	0										1						1	0		1	1	1	2	1
550	57.0979	female	married (registered)	0	sinhala	budhhist	A few times a month	daily	tends to be true	tends to be true	tends to be true	somewhat important	Completed GCE OL	Non-economic activities (student/income recipient/ pensioner )	0-99,999	owned	Single house	2	0	0															1	0	0		1	1	1	1	1
553	67.3539	female	married (registered)	2	sinhala	budhhist	A few times a month	daily	tends to be true	tends to be true	tends to be true	somewhat important	Completed GCE OL	Non-economic activities (student/income recipient/ pensioner )	100,000 – 199,999	owned	Single house	3	0	0							1									1	3		1	1	1	2	1
554	30.1437	female	married (registered)	2	sinhala	budhhist	A few times a month	daily	definitely true for me	definitely true for me	definitely true for me	very important	Completed GCE OL	Non-economic activities (student/income recipient/ pensioner )	0-99,999	other	Single house	6	0	0															1	0	1		1	1	1	1	1
555	20.6845	female	never married	0	sinhala	budhhist	A few times a month	two or more times a week	tends to be true	tends to be true	tends to be true	somewhat important	Completed GCE AL	Non-economic activities (student/income recipient/ pensioner )	100,000 – 199,999	owned	Single house	4	yes	yes															1	0	0		1	1	1	1	1
556	31.3046	female	married (registered)	1	sinhala	budhhist	A few times a month	daily	tends to be true	tends to be true	tends to be true	somewhat important	Completed GCE OL	Non-economic activities (student/income recipient/ pensioner )	100,000 – 199,999	owned	Single house	3	0	0															1	0	0		1	1	1	1	1
557	33.2977	0	married (registered)	0	sinhala	budhhist	once a week	A few times a month	definitely true for me	definitely true for me	definitely true for me	very important	Completed GCE OL	Own account worker	100,000 – 199,999	other	Single house	5	0	0															1	0	0		1	1	1	1	1
558	57.5058	0	married (registered)	1	sinhala	budhhist	A few times a month	A few times a month	tends to be true	tends to be true	tends to be true	only a little important	Completed GCE AL	Own account worker	100,000 – 199,999	owned	Single house	3	0	0															1	0	0		1	1	1	1	1
559	44.1971	female	married (registered)	2	sinhala	budhhist	A few times a month	two or more times a week	unsure	unsure	unsure	only a little important	Completed GCE OL	Own account worker	100,000 – 199,999	owned	Single house	4	0	0														1		1	0		1	1	1	2	1
560	60.1424	0	married (registered)	2	sinhala	budhhist	A few times a month	daily	definitely true for me	definitely true for me	definitely true for me	very important	Up to grade 8	Non-economic activities (student/income recipient/ pensioner )	Prefer not answer	owned	Single house	6	0	0	1							1								1	4		2	2	2	2	2
561	58.1848	female	married (registered)	2	sinhala	budhhist	A few times a month	daily	tends to be true	tends to be true	tends to be true	somewhat important	Completed GCE OL	Own account worker	100,000 – 199,999	owned	Single house	2	0	0				1						1						1	1		2	2	2	2	1
562	37.7467	female	married (registered)	2	sinhala	budhhist	once a week	daily	tends to be true	tends to be true	tends to be true	somewhat important	Completed GCE OL	Non-economic activities (student/income recipient/ pensioner )	0-99,999	owned	Single house	4	0	0														1		1	0	1	1	1	1	2	1
563	61.3415	female	married (traditional)	2	sinhala	budhhist	A few times a month	daily	tends to be true	tends to be true	tends to be true	somewhat important	Up to grade 8	Private sector employee	100,000 – 199,999	owned	Single house	3	yes	0															1	0	0		1	1	1	1	2
564	77.4018	female	married (traditional)	7	sinhala	budhhist							Up to grade 8	Non-economic activities (student/income recipient/ pensioner )				1	0	0	1						1									2	2		2	1	2	2	1
565	36.501	0	married (traditional)	0	sinhala	budhhist	A few times a month	daily	definitely true for me	definitely true for me	definitely true for me	very important	Completed GCE AL	Own account worker	Prefer not answer	owned	Single house	3	0	0															1	0	0		1	1	1	1	1
566	32.1396	female	married (registered)	2	sinhala	budhhist	A few times a year	daily	tends to be true	tends to be true	tends to be true	somewhat important	Up to grade 8	Non-economic activities (student/income recipient/ pensioner )	300,000 – 399,999	other	Single house	4	0	0															1	1	0		1	1	1	2	1
567	32.3012	female	married (traditional)	1	sinhala	budhhist	A few times a month	more than once a day	tends to be true	tends to be true	tends to be true	very important	Completed GCE OL	Non-economic activities (student/income recipient/ pensioner )	100,000 – 199,999	owned	Single house	6	0	0															1	0	0		1	1	1	1	1
568	45.4757	female	married (traditional)	3	sinhala	budhhist	A few times a month	daily	unsure	unsure	unsure	only a little important	Completed GCE AL	Non-economic activities (student/income recipient/ pensioner )	300,000 – 399,999	owned	Single house	6	0	0			1													2	0		1	1	1	1	1
569	72.6352	0	married (traditional)	8	sinhala	budhhist	A few times a month	daily	tends to be true	tends to be true	tends to be true	only a little important	Up to grade 8	Non-economic activities (student/income recipient/ pensioner )	Prefer not answer	owned	Single house	9	0	0															1	1	0		1	1	1	1	1
570	40.5174	female	married (traditional)	2	sinhala	budhhist	A few times a month	daily	unsure	unsure	tends to be true	somewhat important	Completed GCE OL	Own account worker	0-99,999	owned	Single house	4	0	0															1	1	0		1	1	1	1	1
571	42.2587	0	married (traditional)	2	sinhala	budhhist	A few times a month	more than once a day	definitely true for me	definitely true for me	definitely true for me	only a little important	Up to grade 8	Own account worker	0-99,999	owned	Single house	5	0	0															1	0	0		1	1	1	2	1
572	80.6379	female	married (traditional)	9	sinhala	budhhist	once a year or less	daily	tends to be true	tends to be true	tends to be true	only a little important	Up to grade 8	Non-economic activities (student/income recipient/ pensioner )	Prefer not answer	owned	Single house	4	0	0	1					1										1	2		2	2	3	3	2
573	49.9302	0	married (traditional)	3	sinhala	budhhist	A few times a month	A few times a month	unsure	unsure	unsure	very important	Completed GCE OL	Family worker (help with family business/industry)	0-99,999	owned	Single house	6	0	0															1	0	0		1	1	1	1	1
574	73.8152	female	married (registered)	5	sinhala	budhhist	once a week	daily	definitely true for me	definitely true for me	definitely true for me	very important	Never attended	Non-economic activities (student/income recipient/ pensioner )	Prefer not answer	owned	Hut/ Shanty	1	0	0	1							1								2	1		2	2	2	2	2
575	23.5811	0	married (registered)	1	sinhala	budhhist	A few times a month	two or more times a week	tends to be true	tends to be true	tends to be true	very important	Completed GCE OL	Own account worker	100,000 – 199,999	owned	Single house	4	0	0															1	0	0		1	1	1	1	1
576	24.5175	female	married (registered)	0	sinhala	budhhist	A few times a month	daily	definitely true for me	definitely true for me	definitely true for me	very important	Completed GCE AL	Family worker (help with family business/industry)	300,000 – 399,999	owned	Flat/apartment	5	0	0															1	3	0		1	1	1	1	1
577	44.7803	female	married (registered)	2	sinhala	budhhist	A few times a month	daily	tends to be true	definitely true for me	definitely true for me	very important	Up to grade 8	Non-economic activities (student/income recipient/ pensioner )	300,000 – 399,999	owned	Single house	4	0	0															1	0	0		1	1	1	1	1
578	41.922	female	married (registered)	2	sinhala	romancatholic	once a week	daily	definitely true for me	definitely true for me	definitely true for me	very important	Completed GCE OL	Own account worker	400,000 – 499,999	owned	Single house	4	yes	0															1	0	0		1	1	1	1	1
579	40.0876	0	married (registered)	3	sinhala	budhhist	A few times a month	daily	tends to be true	definitely true for me	definitely true for me	very important	Completed GCE OL	Own account worker	300,000 – 399,999	owned	Single house	5	0	0									1							1	0		1	2	2	2	2
580	54.089	female	married (registered)	3	sinhala	budhhist	A few times a month	daily	unsure	definitely true for me	definitely true for me	very important	Up to grade 8	Own account worker	300,000 – 399,999	owned	Single house	4	0	0														1		1	0		2	2	2	2	2
581	35.6386	female	married (registered)	3	sinhala	budhhist	A few times a month	daily	unsure	definitely true for me	definitely true for me	very important	Completed GCE OL	Own account worker	200,000 – 299,999	owned	Single house	6	0	0															1	0	0		1	1	1	1	1
582	41.399	female	married (registered)	0	sinhala	budhhist	A few times a year	daily	tends to be true	definitely true for me	definitely true for me	very important	Completed GCE AL	Non-economic activities (student/income recipient/ pensioner )	300,000 – 399,999	owned	Single house	5	0	0															1	0	0		1	1	1	1	1
583	36.449	female	married (registered)	2	sinhala	budhhist	A few times a month	daily	tends to be true	definitely true for me	definitely true for me	very important	Completed GCE OL	Own account worker	200,000 – 299,999	owned	Single house	4	0	0														1		0	0		1	1	1	1	2
584	74.7077	female	married (registered)	1	sinhala	budhhist	A few times a month	daily	tends to be true	definitely true for me	definitely true for me	very important	Completed GCE OL	Non-economic activities (student/income recipient/ pensioner )	0-99,999	owned	Single house	0	0															1		1	0		2	2	2	2	2
585	43.4962	0	married (registered)	3	sinhala	budhhist	A few times a month	daily	unsure	definitely true for me	definitely true for me	very important	Completed GCE OL	Government employee	200,000 – 299,999	Rented	Single house	6	yes	yes															1	0	0		1	1	1	1	1
586	61.7823	female	married (registered)	1	sinhala	budhhist	once a week	daily	unsure	definitely true for me	definitely true for me	very important	Completed GCE AL	Non-economic activities (student/income recipient/ pensioner )	300,000 – 399,999	owned	Single house	5	yes	0			1													0	0		1	1	1	2	1
587	57.8481	female	widow	1	sinhala	budhhist	A few times a month	daily	tends to be true	definitely true for me	definitely true for me	very important	Completed GCE OL	Own account worker	100,000 – 199,999	owned	Single house	5	0	0			1													1	0		1	1	1	1	1
588	46.3409	female	married (registered)	2	sinhala	budhhist	A few times a month	daily	tends to be true	definitely true for me	definitely true for me	very important	Completed GCE AL	Non-economic activities (student/income recipient/ pensioner )	300,000 – 399,999	owned	Single house	5	yes	0			1													1	0		1	1	1	1	1
589	43.9288	female	married (registered)	5	sinhala	budhhist	once a week	daily	tends to be true	definitely true for me	definitely true for me	very important	Completed GCE OL	Non-economic activities (student/income recipient/ pensioner )	100,000 – 199,999	owned	Hut/ Shanty	7	0	0				1							1					0	0		1	1	1	1	1
590	47.4524	0	married (registered)	2	sinhala	budhhist	A few times a month	daily	definitely true for me	definitely true for me	definitely true for me	very important	Completed GCE OL	Own account worker	100,000 – 199,999	owned	Single house	5	0	0				1										1		0	0		1	1	1	1	1
591	21.5113	0	never married	0	sinhala	budhhist	A few times a year	two or more times a week	tends to be true	definitely true for me	definitely true for me	very important	Completed GCE AL	Non-economic activities (student/income recipient/ pensioner )	200,000 – 299,999	owned	Single house	5	yes	yes															1	0	0		1	1	1	1	1
592	49.0322	0	married (registered)	3	sinhala	budhhist	A few times a month	daily	tends to be true	definitely true for me	definitely true for me	very important	Degree	Government employee	300,000 – 399,999	owned	Flat/apartment	5	0	yes															1	0	0		1	1	1	1	1
593	73.7276	female	married (registered)	3	sinhala	budhhist	A few times a month	daily	tends to be true	definitely true for me	definitely true for me	very important	Up to grade 8	Non-economic activities (student/income recipient/ pensioner )	0-99,999	owned	Single house	2	0	0	1													1		1	1		1	2	2	2	2
594	56.178	0	married (registered)	3	sinhala	budhhist	A few times a month	daily	tends to be true	definitely true for me	definitely true for me	very important	Completed GCE OL	Private sector employee	200,000 – 299,999	owned	Single house	5	0	0														1		0	0		1	1	1	1	2
595	44.5476	female	married (registered)	3	sinhala	budhhist	A few times a month	daily	tends to be true	definitely true for me	definitely true for me	very important	Completed GCE AL	Family worker (help with family business/industry)	200,000 – 299,999	owned	Single house	5	0	0															1	0	0		1	1	1	1	1
596	27.8658	female	never married	0	sinhala	budhhist	A few times a month	daily	tends to be true	definitely true for me	definitely true for me	very important	Degree	Non-economic activities (student/income recipient/ pensioner )	200,000 – 299,999	owned	Single house	3	0	yes															1	0	0		1	1	1	1	1
597	62.4778	female	married (registered)	3	sinhala	budhhist	A few times a month	daily	tends to be true	definitely true for me	definitely true for me	very important	Up to grade 8	Non-economic activities (student/income recipient/ pensioner )	100,000 – 199,999	owned	Single house	4	0	0											1					0	0		2	2	1	2	1
598	44.7584	0	married (registered)	3	sinhala	budhhist	A few times a month	daily	tends not to be true	definitely true for me	definitely true for me	very important	Completed GCE OL	Private sector employee	500,000 – 599,999	owned	Single house	5	yes	yes															1	0	0		1	1	1	1	1
599	55.165	0	married (registered)	2	sinhala	budhhist	A few times a month	more than once a day	tends to be true	definitely true for me	definitely true for me	very important	Up to grade 8	Own account worker	0-99,999	owned	Single house	4	0	0															1	0	0		1	1	1	2	1
600	51.3429	female	married (registered)	2	sinhala	budhhist	A few times a month	daily	definitely true for me	definitely true for me	definitely true for me	very important	Up to grade 8	Non-economic activities (student/income recipient/ pensioner )	0-99,999	owned	Single house	4	0	0	1			1												2	0		1	1	1	2	1
601	58.9268	0	married (registered)	2	sinhala	budhhist	more than once week	more than once a day	definitely true for me	definitely true for me	definitely true for me	very important	Completed GCE OL	Own account worker		owned	Single house	3	0	0															1	0	0		1	1	1	2	1
602	34.1437	0	married (traditional)	1	sinhala	budhhist	A few times a month	daily	definitely true for me	definitely true for me	definitely true for me	very important	Up to grade 8	Family worker (help with family business/industry)	100,000 – 199,999	owned	Single house	4	0	0															1	0	0		1	1	1	1	1
603	63.8138	female	married (traditional)	2	sinhala	budhhist	once a year or less	more than once a day	definitely true for me	definitely true for me	definitely true for me	very important	Never attended	Non-economic activities (student/income recipient/ pensioner )	0-99,999	owned	Single house	2	0	0	1		1													3	1		2	2	1	2	1
604	18.6064	0	never married	0	sinhala	budhhist	A few times a month	two or more times a week	definitely true for me	definitely true for me	definitely true for me	only a little important	Completed GCE OL	Non-economic activities (student/income recipient/ pensioner )	100,000 – 199,999	owned	Single house	3	0	yes															1	1	0		1	1	1	2	1
605	33.3936	female	married (traditional)	3	sinhala	budhhist	A few times a month	once a week	unsure	unsure	unsure	very important	Up to grade 8	Non-economic activities (student/income recipient/ pensioner )	100,000 – 199,999	owned	Single house	7	0	0															1	0	0		1	1	1	1	1
606	29.9055	female	married (traditional)	2	sinhala	budhhist	A few times a month	daily	definitely true for me	definitely true for me	definitely true for me	very important	Completed GCE AL	Non-economic activities (student/income recipient/ pensioner )	100,000 – 199,999	owned	Single house	4	0	0															1	0	0		1	1	1	1	1
607	77.6756	female	married (traditional)	2	sinhala	budhhist	A few times a month	daily	unsure	unsure	unsure	somewhat important	Never attended	Non-economic activities (student/income recipient/ pensioner )	100,000 – 199,999	owned	Single house	5	0	0	1															1	0		1	1	1	1	1
608	58.9843	female	married (traditional)	3	sinhala	budhhist	A few times a month	daily	unsure	unsure	unsure	very important	Up to grade 8	Non-economic activities (student/income recipient/ pensioner )	0-99,999	owned	Single house	3	0	0			1													1	0		1	1	1	1	1
609	48.0246	0	married (traditional)	3	sinhala	budhhist	A few times a month	daily	definitely true for me	definitely true for me	definitely true for me	very important	Up to grade 8	Own account worker	100,000 – 199,999	owned	Single house	3	0	0	1															1	1		1	1	1	1	1
610	28.9747	0	never married	0	sinhala	budhhist	A few times a year	once a week	definitely true for me	definitely true for me	definitely true for me	very important	Completed GCE AL	Private sector employee	100,000 – 199,999	owned	Single house	3	0	yes												1				0	0		1	1	1	1	1
611	42.8501	female	married (traditional)	1	sinhala	budhhist	A few times a year	daily	tends to be true	tends to be true	tends to be true	very important	Completed GCE AL	Government employee	100,000 – 199,999	owned	Single house	3	0	0															1	0	0		1	1	1	1	1
612	24.783	female	married (traditional)	1	sinhala	budhhist	A few times a month	more than once a day	definitely true for me	definitely true for me	definitely true for me	very important	Completed GCE AL	Private sector employee	100,000 – 199,999	owned	Single house	3	0	yes															1	1	1		1	1	1	1	1
613	18.423	female	never married	0	sinhala	budhhist	A few times a month	daily	tends to be true	tends to be true	tends to be true	very important	Completed GCE OL	Non-economic activities (student/income recipient/ pensioner )	300,000 – 399,999	owned	Single house	4	0	yes															1	1	0		1	1	1	1	1
614	37.4264	female	married (traditional)	3	sinhala	budhhist	more than once week	more than once a day	definitely true for me	definitely true for me	definitely true for me	very important	Completed GCE OL	Non-economic activities (student/income recipient/ pensioner )	300,000 – 399,999	owned	Single house	5	0	0															1	0	1		1	1	1	1	1
615	53.1499	female	married (traditional)	3	sinhala	budhhist	A few times a year	daily	unsure	unsure	unsure	very important	Up to grade 8	Non-economic activities (student/income recipient/ pensioner )	200,000 – 299,999	owned	Single house	4	0	0														1		1	0		1	1	1	2	1
616	55.8658	0	married (traditional)	3	sinhala	budhhist	A few times a year	more than once a day	unsure	unsure	unsure	very important	Diploma / Certificate/ Apprenticeship	Government employee	300,000 – 399,999	owned	Single house	5	0	0															1	0	0		1	1	1	1	2
617	37.128	female	married (traditional)	2	sinhala	budhhist	A few times a year	daily	definitely true for me	definitely true for me	definitely true for me	very important	Completed GCE OL	Non-economic activities (student/income recipient/ pensioner )	200,000 – 299,999	owned	Single house	6	0	0															1	0	0		1	1	1	1	1
618	32.6653	female	married (traditional)	3	sinhala	budhhist	A few times a month	daily	definitely true for me	definitely true for me	definitely true for me	very important	Completed GCE OL	Non-economic activities (student/income recipient/ pensioner )	400,000 – 499,999	owned	Single house	5	0	0															1	2	0		1	1	1	1	1
619	40.5339	0	married (registered)	2	sinhala	budhhist	more than once week	daily	definitely true for me	definitely true for me	definitely true for me	very important	Never attended	Family worker (help with family business/industry)	100,000 – 199,999	owned	Hut/ Shanty	5	0	0															1	0	0		1	1	1	1	2
620	60.6763	0	married (traditional)	2	sinhala	budhhist	A few times a month	daily	definitely true for me	definitely true for me	definitely true for me	very important	Completed GCE OL	Own account worker	200,000 – 299,999	owned	Flat/apartment	5	yes	0	1															0	0		1	1	1	2	1
622	27.2197	female	never married	0	sinhala	budhhist	A few times a month	daily	definitely true for me	definitely true for me	definitely true for me	very important	Degree	Government employee	0-99,999	owned	Single house	2	0	yes															1	0	0		1	1	1	1	1
623	65.3771	female	married (registered)	3	sinhala	budhhist	once a week	more than once a day	tends to be true	tends to be true	tends to be true	very important	Completed GCE OL	Non-economic activities (student/income recipient/ pensioner )	Prefer not answer	owned	Single house	6	0	0															1	0	0		1	1	1	1	1
624	40.8624	0	married (traditional)	4	sinhala	budhhist	once a week	once a week	unsure	unsure	unsure	only a little important	Completed GCE OL	Government employee	100,000 – 199,999	owned	Single house	8	0	0															1	1	0		1	1	1	1	1
625	57.8179	female	married (traditional)	1	sinhala	budhhist	A few times a year	daily	definitely true for me	definitely true for me	definitely true for me	very important	Completed GCE AL	Non-economic activities (student/income recipient/ pensioner )	200,000 – 299,999	owned	Single house	5	yes	0															1	1	0		1	1	1	1	1
626	29.8179	0	never married	0	sinhala	budhhist	A few times a year	A few times a month	unsure	unsure	unsure	very important	Completed GCE OL	Private sector employee	200,000 – 299,999	other	Single house	5	0	0															1	0	1		1	1	1	1	1
627	61.8179	female	married (traditional)	4	sinhala	budhhist	once a week	daily	definitely true for me	definitely true for me	definitely true for me	very important	Never attended	Non-economic activities (student/income recipient/ pensioner )	100,000 – 199,999	owned	Single house	5	0	0	1		1													1	1		2	2	2	2	1
628	33.5469	0	married (traditional)	1	sinhala	budhhist	A few times a year	once a week	definitely true for me	definitely true for me	definitely true for me	very important	Completed GCE OL	Private sector employee	300,000 – 399,999	owned	Single house	5	0	yes															1	0	1		1	1	1	1	1
629	36.7803	female	married (registered)	2	sinhala	budhhist	once a week	daily	definitely true for me	definitely true for me	definitely true for me	very important	Completed GCE OL	Non-economic activities (student/income recipient/ pensioner )	100,000 – 199,999	owned	Single house	5	0	yes															1	0	0		1	1	1	2	1
630		female	married (traditional)	2	sinhala	budhhist	A few times a month	daily	definitely true for me	definitely true for me	definitely true for me	very important	Never attended	Non-economic activities (student/income recipient/ pensioner )	100,000 – 199,999			8	0	0										1				1		5	0		2	2	2	2	2
631	68.9938	0	married (traditional)	2	sinhala	budhhist	A few times a month	two or more times a week	unsure	unsure	unsure	very important	Up to grade 8	Non-economic activities (student/income recipient/ pensioner )	100,000 – 199,999	owned	Single house	3	0	0															1	0	0		1	1	1	1	1
632	80.7994	0	married (traditional)	1	sinhala	budhhist	A few times a year	daily	definitely true for me	definitely true for me	definitely true for me	very important		Non-economic activities (student/income recipient/ pensioner )	0-99,999	owned	Hut/ Shanty	2	0	0																1	0		2	2	2	2	1
633	28.3313	female	married (traditional)	1	sinhala	budhhist	A few times a month	A few times a month	tends to be true	tends to be true	tends to be true	very important	Completed GCE OL	Non-economic activities (student/income recipient/ pensioner )	100,000 – 199,999	owned	Single house	7	0	0															1	0	0		1	1	1	1	1
634	53.1417	0	married (registered)	3	sinhala	budhhist	once a week	daily	tends to be true	tends to be true	tends to be true	somewhat important	Completed GCE AL	Government employee	200,000 – 299,999	owned	Single house	5	0	0														1		1	0		1	1	1	1	1
635	54.2998	female	married (traditional)	3	sinhala	budhhist	A few times a month	more than once a day	definitely true for me	definitely true for me	definitely true for me	very important	Completed GCE AL	Government employee	100,000 – 199,999	owned	Single house	4	yes	0														1		0	0		1	1	1	3	1
637	69.6564	female	married (traditional)	7	sinhala	budhhist	A few times a month	daily	definitely true for me	definitely true for me	definitely true for me	very important	Never attended	Non-economic activities (student/income recipient/ pensioner )	0-99,999	owned	Single house	3	0	0															1	0	0		1	1	1	1	1
638	61.4401	0	married (traditional)	3	sinhala	budhhist	A few times a year	daily	definitely true for me	definitely true for me	definitely true for me	very important	Completed GCE OL	Non-economic activities (student/income recipient/ pensioner )	100,000 – 199,999	owned	Single house	8	0	0	1			1												1	0		2	1	1	2	1
639	66.7296	female	married (traditional)	1	Muslim	islam	once a year or less	more than once a day	definitely true for me	definitely true for me	definitely true for me	very important	Never attended	Non-economic activities (student/income recipient/ pensioner )	100,000 – 199,999	owned	Single house	6	0	0	1															3	0		1	1	1	2	1
640	72	0	married (registered)	4	sinhala	budhhist	once a week	daily	definitely true for me	definitely true for me	definitely true for me	very important	Completed GCE OL	Non-economic activities (student/income recipient/ pensioner )	Prefer not answer	other	Single house	6	0	0														1		0	1		2	2	2	2	1
641	45.9521	female	married (registered)	3	sinhala	budhhist	A few times a month	daily	tends to be true	tends to be true	tends to be true	very important	Completed GCE AL	Own account worker	100,000 – 199,999	owned	Single house	5	0	0															1				1	1	2	1	1
642	47.6304	female	married (registered)	2	sinhala	budhhist	once a week	daily	tends to be true	tends to be true	tends to be true	somewhat important	Completed GCE AL	Non-economic activities (student/income recipient/ pensioner )	200,000 – 299,999	owned	Single house	4	0	0															1	0	0		1	1	1	2	1
643	55.6797	female	married (traditional)	3	sinhala	budhhist	A few times a month	daily	tends to be true	tends to be true	tends to be true	very important	Never attended	Non-economic activities (student/income recipient/ pensioner )	100,000 – 199,999	owned	Single house	4	0	0	1		1													4	3		2	2	1	3	2
644	49.9521	female	married (registered)	1	sinhala	budhhist	once a week	daily	tends to be true	definitely true for me	definitely true for me	very important	Diploma / Certificate/ Apprenticeship	Government employee	600,000 – 699,999	owned	Single house	3	yes	yes	1												1			2	0	1	2	1	1	2	2
645	59.937	female	married (traditional)	4	sinhala	budhhist	A few times a month	more than once a day	definitely true for me	definitely true for me	definitely true for me	very important	Up to grade 8	Non-economic activities (student/income recipient/ pensioner )	100,000 – 199,999	owned	Single house	6	0	0															1	0	2		1	1	1	1	2
646	73.2622	0	married (traditional)	4	sinhala	budhhist	A few times a month	more than once a day	definitely true for me	unsure	unsure	very important	Completed GCE OL	Non-economic activities (student/income recipient/ pensioner )	100,000 – 199,999	owned	Single house	2	0	0															1	1	0		1	1	1	2	1
647	45.2156	female	married (traditional)	2	sinhala	budhhist	A few times a month	more than once a day	definitely true for me	definitely true for me	definitely true for me	very important	Completed GCE OL	Non-economic activities (student/income recipient/ pensioner )	100,000 – 199,999	owned	Single house	4	0	0															1	3	0		1	1	1	1	1
648	28.1424	female	married (traditional)	2	sinhala	budhhist	A few times a year	daily	tends to be true	tends to be true	tends to be true	very important	Completed GCE OL	Non-economic activities (student/income recipient/ pensioner )	100,000 – 199,999	owned	Single house	5	0	0															1	0	0		1	1	1	1	1
649	49.065	female	married (traditional)	2	sinhala	budhhist	A few times a month	daily	definitely true for me	definitely true for me	definitely true for me	very important	Never attended	Own account worker	0-99,999	owned	Single house	4	0	0				1												2	0		1	1	1	2	1
650	49.3936	0	married (traditional)	2	sinhala	budhhist	A few times a year	daily	unsure	unsure	unsure	very important	Never attended	Family worker (help with family business/industry)	0-99,999	owned	Single house	4	0	0														1		1	0		1	1	1	2	1
651	46.4558	female	married (traditional)	2	sinhala	budhhist	A few times a month	daily	unsure	unsure	unsure	very important	Diploma / Certificate/ Apprenticeship	Government employee	100,000 – 199,999	owned	Single house	4	0	yes															1	0	0		1	1	1	2	1
652	68.627	0	married (registered)	2	sinhala	budhhist	A few times a year	daily	tends to be true	tends to be true	tends to be true	very important	Up to grade 8	Non-economic activities (student/income recipient/ pensioner )	Prefer not answer	owned	Hut/ Shanty	2	0	0	1									1				1		4	0		2	3	2	3	2
653	76.3997	0	married (traditional)	2	sinhala	budhhist	A few times a month	daily	tends to be true	tends to be true	tends to be true		Completed GCE OL	Non-economic activities (student/income recipient/ pensioner )	0-99,999	owned	Single house	7	0	0															1	1	0		1	1	1	2	1
654	29.4675	female	married (traditional)	1	sinhala	budhhist	A few times a month	daily	definitely true for me	definitely true for me	definitely true for me	very important	Completed GCE OL	Non-economic activities (student/income recipient/ pensioner )	100,000 – 199,999	owned	Single house	3	0	0															1	1	0		1	1	1	1	1
655	49.1116	female	married (traditional)	3	sinhala	budhhist	A few times a month	two or more times a week	definitely true for me	definitely true for me	definitely true for me	very important		Non-economic activities (student/income recipient/ pensioner )	100,000 – 199,999	owned	Hut/ Shanty	5	0	0														1		0	1		2	2	2	2	1
656	38.9541	0	married (traditional)	3	sinhala	budhhist	more than once week	A few times a month	definitely true for me	definitely true for me	definitely true for me	very important	Up to grade 8	Non-economic activities (student/income recipient/ pensioner )	100,000 – 199,999	owned	Single house	6	0	0															1	0	0		1	1	1	1	1
657	56.2464	female	married (traditional)	0	sinhala	budhhist	once a week	more than once a day	definitely true for me	definitely true for me	definitely true for me	very important	Completed GCE OL	Own account worker	200,000 – 299,999	owned	Single house	2	0	0	1							1						1		3	0		2	1	1	2	2
658	59.0773	female	married (traditional)	2	sinhala	budhhist	A few times a month	two or more times a week	definitely true for me	definitely true for me	definitely true for me	very important	Completed GCE OL	Non-economic activities (student/income recipient/ pensioner )	100,000 – 199,999	owned	Single house	5	0	0	1										1					0	0		2	1	1	2	1
659	60.7283	female	married (traditional)	0	sinhala	budhhist	once a week	daily	definitely true for me	definitely true for me	definitely true for me	very important	Completed GCE OL	Own account worker	0-99,999	owned	Single house	2	0	0	1		1				1	1								1	1		2	1	1	2	2
660	19.6359	0	married (traditional)	1	sinhala	budhhist	A few times a month	daily	definitely true for me	definitely true for me	definitely true for me	very important	Completed GCE OL	Private sector employee	200,000 – 299,999	owned	Single house	3	0	yes															1	2	0		1	1	1	1	1
661	51.8987	female	married (registered)	2	sinhala	budhhist	more than once week	daily	definitely true for me	definitely true for me	definitely true for me	very important	Up to grade 8	Non-economic activities (student/income recipient/ pensioner )	200,000 – 299,999	owned	Single house	4	0	0				1				1								1	0		2	1	1	2	1
662	47.4415	female	married (registered)	2	sinhala	budhhist	A few times a month	daily	tends to be true	definitely true for me	definitely true for me	very important	Completed GCE OL	Non-economic activities (student/income recipient/ pensioner )	0-99,999	owned	Single house	4	yes	0															1	0	1		1	1	1	1	1
663	33.7358	female	married (registered)	1	sinhala	budhhist	A few times a month	daily	tends to be true	tends to be true	tends to be true	somewhat important	Completed GCE OL	Non-economic activities (student/income recipient/ pensioner )	0-99,999	owned	Single house	3	0	0															1	0	0		1	1	1	1	1
664	26.3765	female	married (registered)	2	sinhala	budhhist	A few times a month	daily	tends to be true	tends to be true	definitely true for me	somewhat important	Completed GCE OL	Non-economic activities (student/income recipient/ pensioner )	100,000 – 199,999	owned	Single house	5	0	0															1	0	1		1	1	1	1	1
665	52.4298	female	married (registered)	3	sinhala	budhhist	A few times a month	daily	tends to be true	definitely true for me	definitely true for me	somewhat important	Completed GCE OL	Non-economic activities (student/income recipient/ pensioner )	0-99,999	owned	Single house	7	0	0															1	0	0		1	1	1	1	1
666	60.9363	0	married (registered)	2	sinhala	budhhist	A few times a year	daily	definitely true for me	definitely true for me	definitely true for me	somewhat important	Up to grade 8	Non-economic activities (student/income recipient/ pensioner )	Prefer not answer	owned		6	0	0	1															1	0		1	1	1	2	2
667	69.6509	0	married (registered)	2	sinhala	budhhist	once a week	more than once a day	unsure	tends to be true	definitely true for me	very important	Never attended	Private sector employee	400,000 – 499,999	owned	Single house	5	0	0														1		2	1		2	1	1	2	1
668	57.1143	female	married (registered)	1	sinhala	budhhist	more than once week	daily	tends to be true	definitely true for me	definitely true for me	very important	Up to grade 8	Non-economic activities (student/income recipient/ pensioner )	200,000 – 299,999	owned	Single house	5	0	0															1	2	0		1	1	1	1	1
669	79.9452	0	married (traditional)	5	sinhala	budhhist	A few times a month	daily	tends to be true	tends to be true	tends to be true	very important	Completed GCE OL	Non-economic activities (student/income recipient/ pensioner )	700,000 – 799,999	owned	Single house	4	yes	yes														1		1	0		2	1	1	2	2
670	41.7221	0	married (traditional)	2	sinhala	budhhist	once a week	daily	definitely true for me	definitely true for me	definitely true for me	very important	Completed GCE OL	Own account worker	200,000 – 299,999	owned	Single house	4	0	0															1	1	0		1	1	1	1	1
671	29.8152	0	married (traditional)	2	sinhala	budhhist	A few times a year	more than once a day	definitely true for me	definitely true for me	definitely true for me	very important	Completed GCE OL	Own account worker	100,000 – 199,999	owned	Single house	4	0	0															1	1	0		1	1	1	1	1
672	32	female	married (traditional)	2	sinhala	budhhist	A few times a year	rarely or never	definitely true for me	definitely true for me	definitely true for me	somewhat important	Completed GCE OL	Non-economic activities (student/income recipient/ pensioner )	0-99,999	owned	Single house	4	0	0															1	0	0		1	1	1	1	1
673	39.9699	0	married (registered)	2	sinhala	budhhist	once a week	daily	tends to be true	tends to be true	tends to be true	only a little important	Completed GCE OL	Private sector employee	100,000 – 199,999	owned	Single house	5	0	0															1	1	0		1	1	1	1	1
674	42.998	0	married (registered)	1	sinhala	budhhist	A few times a year	daily	tends to be true	tends to be true	definitely true for me	very important	Completed GCE OL	Employer	100,000 – 199,999	owned	Single house	3	0	0															1	1	0		1	1	1	1	1
675	61.2539	0	married (registered)	3	sinhala	budhhist	once a week	daily	tends to be true	tends to be true	tends to be true	very important	Up to grade 8	Own account worker	100,000 – 199,999	owned	Single house	3	0	0	1													1		0	0		1	1	1	2	1
676	85.8344	0	married (registered)	8	sinhala	budhhist	once a week	daily	tends to be true	definitely true for me	definitely true for me	very important	Up to grade 8	Own account worker	200,000 – 299,999	owned	Single house	3	0	0	1						1									1	1		2	1	1	2	1
677	64.219	0	married (registered)	1	sinhala	budhhist	A few times a month	daily	definitely true for me	definitely true for me	definitely true for me	very important	Completed GCE OL	Own account worker	Prefer not answer	owned	Single house	3	0	0															1	0	0		1	1	1	1	1
678	59.6769	female	married (registered)	2	sinhala	budhhist	A few times a month	daily	definitely true for me	definitely true for me	definitely true for me	very important	Completed GCE OL	Own account worker	200,000 – 299,999	owned	Single house	3	0	0														1		0	0		1	1	1	1	1
679	43.9014	female	married (registered)	1	sinhala	budhhist	A few times a month	more than once a day	tends to be true	definitely true for me	definitely true for me	very important	Completed GCE AL	Own account worker	200,000 – 299,999	owned	Single house	4	0	0														1		1			2	1	2	2	1
680	50.2806	female	married (traditional)	2	sinhala	budhhist	once a week	more than once a day	definitely true for me	definitely true for me	definitely true for me	very important	Up to grade 8	Non-economic activities (student/income recipient/ pensioner )	0-99,999	owned	Single house	2	0	0	1													1		0	0		2	1	1	3	2
681	52.9665	female	married (registered)	3	sinhala	budhhist	A few times a month	daily	tends to be true	definitely true for me	definitely true for me	very important	Completed GCE AL	Non-economic activities (student/income recipient/ pensioner )	300,000 – 399,999	owned	Single house	5	0	0				1												0	0		1	1	1	2	1
682	38.4997	female	married (registered)	2	sinhala	budhhist	A few times a month	daily	tends to be true	definitely true for me	definitely true for me	very important	Completed GCE AL	Non-economic activities (student/income recipient/ pensioner )	200,000 – 299,999	owned	Single house	4	0	0															1	0	0		1	1	1	1	1
683	65.9767	female	widow	5	sinhala	budhhist	more than once week	more than once a day	definitely true for me	definitely true for me	definitely true for me	very important	Never attended	Non-economic activities (student/income recipient/ pensioner )	0-99,999	other	Hut/ Shanty	7	0	0				1										1		2	0		2	1	1	2	2
684	32.1643	female	married (registered)	0	sinhala	budhhist	A few times a month	daily	definitely true for me	definitely true for me	definitely true for me	not at all important	Diploma / Certificate/ Apprenticeship	Employer	0-99,999	owned	Hut/ Shanty	0	0	0											1			1		1	0		1	1	1	2	1
685	27.7344	0	married (traditional)	0	sinhala	budhhist	once a week	daily	unsure	unsure	unsure		Completed GCE OL	Private sector employee	100,000 – 199,999	owned	Single house	3	0	yes															1	1	0		1	1	1	2	1
686	55.6824	0	married (registered)	2	sinhala	budhhist	A few times a month	daily	tends to be true	tends to be true	tends to be true	somewhat important	Completed GCE OL	Own account worker	200,000 – 299,999	owned	Single house	4	0	0															1	0	0		1	1	1	2	1
687	19.9014	female	married (registered)	0	sinhala	budhhist	once a week	daily	tends to be true	tends to be true	tends to be true	somewhat important	Completed GCE OL	Non-economic activities (student/income recipient/ pensioner )	0-99,999	owned	Single house	6	0	yes															1	1	0		1	1	1	1	1
688	63.1841	0	married (traditional)	3	sinhala	budhhist	more than once week	more than once a day	definitely true for me	definitely true for me	definitely true for me	very important	Completed GCE OL	Non-economic activities (student/income recipient/ pensioner )	100,000 – 199,999	owned	Single house	10	0	0	1													1		1	1		1	1	1	2	1
689	43.2498	female	married (traditional)	4	sinhala	budhhist	A few times a year	daily	definitely true for me	definitely true for me	definitely true for me	very important	Never attended	Own account worker	0-99,999	owned	Single house	6	0	0															1	0	0		1	1	1	2	1
690	40.4107	female	married (registered)	2	sinhala	budhhist	A few times a month	daily	unsure	definitely not true	definitely not true	only a little important	Completed GCE AL	Government employee	200,000 – 299,999	owned	Single house	6	0	0															1	0	0		1	1	1	1	1
691	24.1342	female	never married	0	sinhala	budhhist	once a week	daily	definitely true for me	definitely true for me	definitely true for me	very important	Completed GCE AL	Non-economic activities (student/income recipient/ pensioner )	200,000 – 299,999	owned	Single house	5	0	yes															1	0	0		1	1	1	1	1
692	38.7324	female	married (registered)	3	sinhala	budhhist	once a week	daily	tends to be true	tends to be true	definitely true for me	somewhat important	Completed GCE OL	Non-economic activities (student/income recipient/ pensioner )	300,000 – 399,999	owned	Single house	5	0	0				1												2	2		1	1	1	1	1
693	57.076	0	married (registered)	3	sinhala	budhhist	A few times a month	two or more times a week	tends to be true	unsure	definitely true for me	somewhat important	Completed GCE AL	Own account worker	200,000 – 299,999	owned	Single house	5	0	0														1		1	0		1	1	1	1	1
694	24.9692	female	never married	0	sinhala	budhhist	once a week	more than once a day	definitely true for me	definitely true for me	definitely true for me	very important	Degree	Non-economic activities (student/income recipient/ pensioner )	200,000 – 299,999	owned	Single house	6	0	0															1	0	0		1	1	1	1	1
695	46.2341	female	married (registered)	3	sinhala	budhhist	A few times a month	more than once a day	definitely true for me	definitely true for me	definitely true for me	very important	Completed GCE OL	Non-economic activities (student/income recipient/ pensioner )	300,000 – 399,999	owned	Single house	5	0	0															1	1	2		2	1	1	2	1
696	37.8261	female	married (registered)	2	sinhala	budhhist	more than once week	daily	definitely true for me	definitely true for me	definitely true for me	very important	Degree	Non-economic activities (student/income recipient/ pensioner )	200,000 – 299,999	owned	Single house	4	0	yes															1	0	0		2	1	1	1	1
697	41.9411	female	married (traditional)	2	sinhala	budhhist	once a week	daily	definitely true for me	definitely true for me	definitely true for me	very important	Up to grade 8	Non-economic activities (student/income recipient/ pensioner )	200,000 – 299,999	owned	Single house	3	0	0															1	1	0		1	1	1	1	1
698	52.9911	0	married (traditional)	4	sinhala	budhhist	A few times a month	once a week	definitely true for me	definitely true for me	definitely true for me	very important	Up to grade 8	Own account worker	300,000 – 399,999	owned	Single house	6	0	0															1	0	0		1	1	1	1	1
699	44.0301	0	married (traditional)	2	sinhala	budhhist	A few times a month	more than once a day	definitely true for me	definitely true for me	definitely true for me	very important	Completed GCE OL	Own account worker	0-99,999	owned	Single house	4	0	0															1	0	0		1	1	1	1	2
700	31.5044	female	married (registered)	2	sinhala	budhhist	once a week	daily	tends to be true	tends to be true	tends to be true	somewhat important	Completed GCE OL	Non-economic activities (student/income recipient/ pensioner )	100,000 – 199,999	owned	Single house	4	0	0														1		2	2	1	2	2	2	2	1
701	66.3409	0	married (traditional)	4	sinhala	budhhist	A few times a month	daily	tends to be true	definitely true for me	definitely true for me	very important	Completed GCE AL	Non-economic activities (student/income recipient/ pensioner )	200,000 – 299,999	owned	Single house	3	0	0			1									1				1	2		1	1	1	1	1
702		0	married (traditional)	3	sinhala	budhhist	once a week	more than once a day	definitely true for me	definitely true for me	definitely true for me	very important	Up to grade 8	Own account worker	0-99,999	owned	Single house	7	0	0															1	0	0		1	1	1	2	1
703	43.4223	female	married (registered)	1	sinhala	budhhist	A few times a month	daily	definitely true for me	definitely true for me	definitely true for me	very important	Completed GCE OL	Non-economic activities (student/income recipient/ pensioner )	100,000 – 199,999	owned	Single house	4	0	0															1	2	0		1	1	1	1	1
704	20.5311	female	never married	0	sinhala	budhhist	more than once week	daily	definitely true for me	definitely true for me	definitely true for me	very important	Completed GCE AL	Non-economic activities (student/income recipient/ pensioner )	100,000 – 199,999	owned	Single house	3	0	yes															1	1	0		1	1	1	1	1
705	23.2005	female	never married	0	sinhala	budhhist	once a week	daily	tends to be true	tends to be true	tends to be true	very important	Completed GCE AL	Non-economic activities (student/income recipient/ pensioner )	100,000 – 199,999	owned	Single house	4	0	yes															1	0	0		1	1	1	1	1
706	23.5154	0	never married	0	sinhala	budhhist	A few times a month	daily	definitely true for me	definitely true for me	definitely true for me	very important	Up to grade 8	Government employee	100,000 – 199,999	owned	Single house	5	0	0															1	2	0		1	1	1	1	1
707	32.8624	female	married (registered)	2	sinhala	budhhist	A few times a month	daily	tends to be true	tends to be true	tends to be true	very important	Completed GCE AL	Non-economic activities (student/income recipient/ pensioner )	100,000 – 199,999	owned	Single house	4	0	0															1	0	0		1	1	1	1	1
708	41.3279	0	married (registered)	2	sinhala	budhhist	A few times a month	daily	tends to be true	tends to be true	definitely true for me	somewhat important	Completed GCE AL	Own account worker	100,000 – 199,999	owned	Single house	6	0	0			1													1	0		1	1	1	1	1
709	46.2806	female	married (registered)	2	Muslim	islam	once a year or less	more than once a day	definitely true for me	definitely true for me	definitely true for me	very important	Completed GCE OL	Own account worker	100,000 – 199,999	owned	Single house	4	0	0														1		0	0		1	1	1	1	1
710	27.8713	0	married (registered)	1	sinhala	budhhist	A few times a month	daily	tends to be true	tends to be true	tends to be true	somewhat important	Completed GCE AL	Own account worker	200,000 – 299,999	owned	Single house	6	0	0	0														1	1	0		1	1	1	1	1
711	60.8268	female	married (registered)	3	sinhala	budhhist	once a week	daily	tends to be true	tends to be true	tends to be true	somewhat important	Up to grade 8	Non-economic activities (student/income recipient/ pensioner )	0-99,999	owned	Single house	2	0	0															1	3	1		2	2	2	2	1
712	48.6516	female	married (registered)	2	sinhala	budhhist	more than once week	daily	tends to be true	tends to be true	tends to be true	somewhat important	Up to grade 8	Employer	400,000 – 499,999	Rented	Single house	1	0	0	0														1	0	0		2	2	2	2	1
713	34.4476	0	married (registered)	2	sinhala	budhhist	once a week	two or more times a week	tends to be true	tends to be true	tends to be true	somewhat important	Completed GCE OL	Own account worker	0-99,999	owned	Hut/ Shanty	5	0	0														1		0	0		1	1	1	1	1
714	45.2813	female	never married	2	sinhala	budhhist	A few times a month	daily	definitely true for me	definitely true for me	definitely true for me	very important	Completed GCE OL	Non-economic activities (student/income recipient/ pensioner )	0-99,999	owned	Single house	4	0	0															1	1	0		1	1	1	1	1
715	40.6927	0	never married	0	sinhala	hindu	once a week	more than once a day	definitely true for me	definitely true for me	definitely true for me	very important	Up to grade 8	Own account worker	0-99,999	owned	Single house	3	0	0										1						0	0		1	1	1	1	1
716	44.2081	female	married (traditional)	2	sinhala	budhhist	more than once week	more than once a day	definitely true for me	definitely true for me	definitely true for me	very important	Completed GCE OL	Non-economic activities (student/income recipient/ pensioner )	100,000 – 199,999	owned	Single house	4	0	0															1	1	1		2	1	1	2	2
717	20.95	0	married (registered)	0	sinhala	budhhist	A few times a month	daily	tends to be true	tends to be true	tends to be true	somewhat important	Completed GCE AL	Non-economic activities (student/income recipient/ pensioner )	0-99,999	owned	Single house	3	0	yes															1	1	0		1	1	1	1	1
718	19.6085	female	never married	0	sinhala	budhhist	more than once week	more than once a day	tends to be true	tends to be true	tends to be true	very important	Diploma / Certificate/ Apprenticeship	Non-economic activities (student/income recipient/ pensioner )	100,000 – 199,999	owned	Single house	4	0	yes															1	0	0		1	1	1	1	1
719	19.655	female	never married	0	sinhala	budhhist	more than once week	more than once a day	tends to be true	tends to be true	tends to be true	somewhat important	Completed GCE OL	Non-economic activities (student/income recipient/ pensioner )	0-99,999	owned	Single house	2	0	yes															1	0	0		1	1	1	1	1
721	52.6434	0	married (registered)	4	sinhala	budhhist	A few times a month	daily	definitely true for me	definitely true for me	definitely true for me	very important	Up to grade 8	Own account worker	0-99,999	owned	Single house	6	0	0														1		0	1		2	2	2	2	2
722	24.9582	female	married (registered)	1	sinhala	budhhist	A few times a month	daily	tends to be true	tends to be true	tends to be true	very important	Completed GCE OL	Non-economic activities (student/income recipient/ pensioner )	200,000 – 299,999	owned	Single house	3	0	0															1	0	0		1	1	1	1	1
723	71.1622	0	married (registered)	2	sinhala	budhhist	A few times a month	more than once a day	definitely true for me	definitely true for me	definitely true for me	very important	Up to grade 8	Own account worker	0-99,999	owned	Single house	4	0	0															1	2	0		2	2	2	2	2
724	60.3641	0	married (registered)	5	sinhala	budhhist	more than once week	daily	definitely true for me	definitely true for me	definitely true for me	very important	Up to grade 8	Own account worker	100,000 – 199,999	owned	Single house	4	0	0	1		1													1	0		2	2	2	2	2
725	71.9644	female	married (registered)	3	sinhala	budhhist	once a week	daily	definitely true for me	definitely true for me	definitely true for me	very important	Never attended	Non-economic activities (student/income recipient/ pensioner )	Prefer not answer	owned	Hut/ Shanty	4	0	0	1		1					1								2	1		2	2	2	2	2
726	58.2231	0	married (registered)	1	sinhala	budhhist	A few times a month	daily	definitely true for me	definitely true for me	definitely true for me	very important	Up to grade 8	Own account worker	0-99,999	owned	Hut/ Shanty	3	0	0															1	0	0		2	2	2	2	1
727	18.1711	0	never married	0	sinhala	budhhist	A few times a year	daily	tends to be true	tends to be true	tends to be true	somewhat important	Completed GCE OL	Non-economic activities (student/income recipient/ pensioner )	Prefer not answer	owned	Single house	3	0	yes															1	0	0		1	1	1	1	1
728	51.3374	0	married (traditional)	2	sinhala	budhhist	A few times a month	daily	definitely true for me	definitely true for me	definitely true for me	very important		Non-economic activities (student/income recipient/ pensioner )	100,000 – 199,999	owned	Single house	5	0	0			1													1	2		2	2	2	2	2
729	50.5763	female	married (traditional)	2	sinhala	budhhist	A few times a month	daily	unsure	unsure	unsure	very important	Completed GCE OL	Non-economic activities (student/income recipient/ pensioner )	0-99,999	owned	Single house	4	0	0														1		1	0		1	1	1	2	1
730	67.1047	female	married (traditional)	2	sinhala	budhhist	A few times a month	daily	unsure	unsure	unsure	very important	Never attended	Non-economic activities (student/income recipient/ pensioner )	100,000 – 199,999	owned	Single house	1	0	0				1												2	1		1	1	1	1	1
731	45.4894	female	married (traditional)	2	sinhala	budhhist	more than once week	daily	definitely true for me	definitely true for me	definitely true for me	very important	Completed GCE AL	Government employee	200,000 – 299,999	owned	Single house	4	0	0															1	0	0		1	1	1	1	1
732	24.1095	female	married (traditional)	1	sinhala	budhhist	A few times a month	daily	tends to be true	definitely true for me	definitely true for me	very important	Up to grade 8	Non-economic activities (student/income recipient/ pensioner )	100,000 – 199,999	owned	Single house	8	0	0															1	1	0		1	1	1	1	1
733	53.8207	0	married (registered)	3	sinhala	budhhist	once a week	daily	tends to be true	definitely true for me	definitely true for me	somewhat important	Up to grade 8		100,000 – 199,999	owned	Single house	6	0	0															1	0	0		1	1	1	1	1
734	71.4743	female	married (registered)	6	sinhala	budhhist	A few times a month	daily	unsure	unsure	unsure	somewhat important	Up to grade 8	Non-economic activities (student/income recipient/ pensioner )	Prefer not answer	owned	Hut/ Shanty	6	0	0															1	0	0		2	2	2	2	2
736	46.9268	female	married (traditional)	3	sinhala	budhhist	A few times a month	daily	tends to be true	definitely true for me	definitely true for me	very important	Completed GCE OL	Non-economic activities (student/income recipient/ pensioner )	200,000 – 299,999	owned	Single house	5	0	0								1								1	0		1	1	2	1	1
